# Supplementary material for: Differentially Expressed Genes Shared by Two Distinct Cytoplasmic Male Sterility (CMS) Types of Silene vulgaris Suggest the Importance of Oxidative Stress in Pollen Abortion
Source: Cells. 2020 Dec 16;9(12):2700. doi: 10.3390/cells9122700 (PMC7766179; doi:10.3390/cells9122700)
Supplement: Supplementary file 1 [file cells-09-02700-s001.zip]

Archive with 3 entries (3 files):
- Supplementary figure S1-4 and Table S1.pdf
- SupplTable_2.xlsx
- SupplTable_3.xlsx
