# Supplementary material for: Differentially Expressed Genes Shared by Two Distinct Cytoplasmic Male Sterility (CMS) Types of Silene vulgaris Suggest the Importance of Oxidative Stress in Pollen Abortion
Source: Cells. 2020 Dec 16;9(12):2700. doi: 10.3390/cells9122700 (PMC7766179; doi:10.3390/cells9122700)
Supplement: Supplementary file 1 [file cells-09-02700-s001.zip › SupplTable_2.xlsx]

## Sheet: DOWNregulated_in_F
GO ID	GO Name	GO Category	FDR	P-Value	Nr Test	Nr Reference	Non Annot Test	Non Annot Reference
GO:0003854	3-beta-hydroxy-delta5-steroid dehydrogenase activity	MOLECULAR_FUNCTION	0.0114922	0.000188576	7	14	5204	78778
GO:0048257	3'-flap endonuclease activity	MOLECULAR_FUNCTION	0.0136632	0.000238586	3	0	5208	78792
GO:0006085	acetyl-CoA biosynthetic process	BIOLOGICAL_PROCESS	0.00145315	1.52016e-05	10	22	5201	78770
GO:0006086	acetyl-CoA biosynthetic process from pyruvate	BIOLOGICAL_PROCESS	0.0198061	0.000387293	6	11	5205	78781
GO:0003989	acetyl-CoA carboxylase activity	MOLECULAR_FUNCTION	0.0354058	0.000762469	6	13	5205	78779
GO:0006084	acetyl-CoA metabolic process	BIOLOGICAL_PROCESS	0.000108502	6.72299e-07	13	28	5198	78764
GO:0071616	acyl-CoA biosynthetic process	BIOLOGICAL_PROCESS	0.0056788	7.90563e-05	10	28	5201	78764
GO:0006637	acyl-CoA metabolic process	BIOLOGICAL_PROCESS	6.99959e-06	3.26689e-08	19	51	5192	78741
GO:0046463	acylglycerol biosynthetic process	BIOLOGICAL_PROCESS	0.0184237	0.00035819	10	35	5201	78757
GO:0006639	acylglycerol metabolic process	BIOLOGICAL_PROCESS	0.00566331	7.79292e-05	13	48	5198	78744
GO:0016411	acylglycerol O-acyltransferase activity	MOLECULAR_FUNCTION	0.0456557	0.0011307	8	27	5203	78765
GO:0004016	adenylate cyclase activity	MOLECULAR_FUNCTION	0.000497103	4.08019e-06	20	82	5191	78710
GO:0019646	aerobic electron transport chain	BIOLOGICAL_PROCESS	0.0456557	0.00114259	5	9	5206	78783
GO:0046165	alcohol biosynthetic process	BIOLOGICAL_PROCESS	0.0119256	0.000198649	17	86	5194	78706
GO:0006066	alcohol metabolic process	BIOLOGICAL_PROCESS	0.00014772	9.86624e-07	36	205	5175	78587
GO:0004029	aldehyde dehydrogenase (NAD+) activity	MOLECULAR_FUNCTION	0.0289703	0.000596796	8	24	5203	78768
GO:0004030	aldehyde dehydrogenase [NAD(P)+] activity	MOLECULAR_FUNCTION	0.0289703	0.000596796	8	24	5203	78768
GO:0043604	amide biosynthetic process	BIOLOGICAL_PROCESS	1.84798e-10	2.52802e-13	160	1256	5051	77536
GO:0048856	anatomical structure development	BIOLOGICAL_PROCESS	0.00367874	4.52923e-05	319	3830	4892	74962
GO:0009653	anatomical structure morphogenesis	BIOLOGICAL_PROCESS	0.00535965	7.24569e-05	132	1388	5079	77404
GO:0004190	aspartic-type endopeptidase activity	MOLECULAR_FUNCTION	0.0137211	0.000241806	32	232	5179	78560
GO:0070001	aspartic-type peptidase activity	MOLECULAR_FUNCTION	0.0137211	0.000241806	32	232	5179	78560
GO:0005488	binding	MOLECULAR_FUNCTION	4.88488e-06	2.16197e-08	1428	18906	3783	59886
GO:0065007	biological regulation	BIOLOGICAL_PROCESS	0.0316788	0.000670437	596	7897	4615	70895
GO:0009058	biosynthetic process	BIOLOGICAL_PROCESS	5.27188e-12	4.6665e-15	652	7201	4559	71591
GO:0070574	cadmium ion transmembrane transport	BIOLOGICAL_PROCESS	0.0165289	0.000308578	5	6	5206	78786
GO:0015086	cadmium ion transmembrane transporter activity	MOLECULAR_FUNCTION	0.0165289	0.000308578	5	6	5206	78786
GO:0015691	cadmium ion transport	BIOLOGICAL_PROCESS	0.042847	0.00103231	6	14	5205	78778
GO:1901137	carbohydrate derivative biosynthetic process	BIOLOGICAL_PROCESS	0.0354058	0.000763559	74	741	5137	78051
GO:1901135	carbohydrate derivative metabolic process	BIOLOGICAL_PROCESS	0.000572109	4.87998e-06	124	1205	5087	77587
GO:0046394	carboxylic acid biosynthetic process	BIOLOGICAL_PROCESS	0.00878397	0.000133594	82	789	5129	78003
GO:0019752	carboxylic acid metabolic process	BIOLOGICAL_PROCESS	6.82112e-07	2.47003e-09	169	1545	5042	77247
GO:0009056	catabolic process	BIOLOGICAL_PROCESS	0.0167112	0.000313327	206	2414	5005	76378
GO:0003824	catalytic activity	MOLECULAR_FUNCTION	6.42778e-16	2.58622e-19	1300	15526	3911	63266
GO:0043169	cation binding	MOLECULAR_FUNCTION	0.00506508	6.68442e-05	355	4343	4856	74449
GO:0005623	cell	CELLULAR_COMPONENT	2.29052e-14	1.29023e-17	1102	12986	4109	65806
GO:0071944	cell periphery	CELLULAR_COMPONENT	0.00881159	0.000135155	349	4305	4862	74487
GO:0043603	cellular amide metabolic process	BIOLOGICAL_PROCESS	2.98105e-10	4.31793e-13	177	1452	5034	77340
GO:0110165	cellular anatomical entity	CELLULAR_COMPONENT	5.40843e-25	4.35216e-29	1812	21645	3399	57147
GO:0006725	cellular aromatic compound metabolic process	BIOLOGICAL_PROCESS	0.0247725	0.000496368	606	8011	4605	70781
GO:0044249	cellular biosynthetic process	BIOLOGICAL_PROCESS	5.67379e-09	1.09577e-11	593	6747	4618	72045
GO:0044248	cellular catabolic process	BIOLOGICAL_PROCESS	0.0437235	0.00106256	174	2049	5037	76743
GO:0022607	cellular component assembly	BIOLOGICAL_PROCESS	8.35744e-05	5.04392e-07	147	1420	5064	77372
GO:0010927	cellular component assembly involved in morphogenesis	BIOLOGICAL_PROCESS	3.30978e-07	1.01208e-09	24	67	5187	78725
GO:0044085	cellular component biogenesis	BIOLOGICAL_PROCESS	1.78685e-07	5.17637e-10	211	2004	5000	76788
GO:0032989	cellular component morphogenesis	BIOLOGICAL_PROCESS	0.000302477	2.28799e-06	66	518	5145	78274
GO:0016043	cellular component organization	BIOLOGICAL_PROCESS	0.000111992	7.02937e-07	375	4363	4836	74429
GO:0071840	cellular component organization or biogenesis	BIOLOGICAL_PROCESS	1.78586e-07	5.02978e-10	430	4764	4781	74028
GO:0048869	cellular developmental process	BIOLOGICAL_PROCESS	0.0141992	0.000254802	116	1230	5095	77562
GO:0044255	cellular lipid metabolic process	BIOLOGICAL_PROCESS	7.10325e-08	1.77195e-10	136	1112	5075	77680
GO:0034645	cellular macromolecule biosynthetic process	BIOLOGICAL_PROCESS	0.0138998	0.000247595	382	4801	4829	73991
GO:0044237	cellular metabolic process	BIOLOGICAL_PROCESS	2.75296e-09	4.65213e-12	1256	15830	3955	62962
GO:0044271	cellular nitrogen compound biosynthetic process	BIOLOGICAL_PROCESS	0.00129649	1.32498e-05	391	4737	4820	74055
GO:0034641	cellular nitrogen compound metabolic process	BIOLOGICAL_PROCESS	0.000160522	1.11088e-06	695	8776	4516	70016
GO:0009987	cellular process	BIOLOGICAL_PROCESS	7.38341e-17	2.37657e-20	1706	21108	3505	57684
GO:0070417	cellular response to cold	BIOLOGICAL_PROCESS	0.00364577	4.45929e-05	13	45	5198	78747
GO:0071366	cellular response to indolebutyric acid stimulus	BIOLOGICAL_PROCESS	0.00652778	9.35016e-05	5	4	5206	78788
GO:0016036	cellular response to phosphate starvation	BIOLOGICAL_PROCESS	0.042847	0.00103437	15	83	5196	78709
GO:0033554	cellular response to stress	BIOLOGICAL_PROCESS	0.000736167	6.87176e-06	153	1572	5058	77220
GO:0050662	coenzyme binding	MOLECULAR_FUNCTION	0.00792282	0.000118584	77	726	5134	78066
GO:0009108	coenzyme biosynthetic process	BIOLOGICAL_PROCESS	0.00129042	1.30839e-05	41	283	5170	78509
GO:0006732	coenzyme metabolic process	BIOLOGICAL_PROCESS	0.000392398	3.09447e-06	55	406	5156	78386
GO:0048037	cofactor binding	MOLECULAR_FUNCTION	0.0121462	0.000203301	134	1451	5077	77341
GO:0051188	cofactor biosynthetic process	BIOLOGICAL_PROCESS	0.00218628	2.44543e-05	58	473	5153	78319
GO:0051186	cofactor metabolic process	BIOLOGICAL_PROCESS	0.000600361	5.20088e-06	91	815	5120	77977
GO:0000777	condensed chromosome kinetochore	CELLULAR_COMPONENT	0.027147	0.000550498	6	12	5205	78780
GO:0000778	condensed nuclear chromosome kinetochore	CELLULAR_COMPONENT	0.0144787	0.000264478	6	10	5205	78782
GO:0009975	cyclase activity	MOLECULAR_FUNCTION	0.000721896	6.68045e-06	22	101	5189	78691
GO:0004869	cysteine-type endopeptidase inhibitor activity	MOLECULAR_FUNCTION	0.0393819	0.000926372	9	33	5202	78759
GO:0009884	cytokinin receptor activity	MOLECULAR_FUNCTION	0.00184091	1.99986e-05	6	5	5205	78787
GO:0005737	cytoplasm	CELLULAR_COMPONENT	7.10027e-17	1.71408e-20	985	11111	4226	67681
GO:0002181	cytoplasmic translation	BIOLOGICAL_PROCESS	0.030726	0.000644638	22	144	5189	78648
GO:0005829	cytosol	CELLULAR_COMPONENT	2.28282e-06	9.73599e-09	269	2807	4942	75985
GO:0022625	cytosolic large ribosomal subunit	CELLULAR_COMPONENT	0.022216	0.00043978	24	159	5187	78633
GO:0022626	cytosolic ribosome	CELLULAR_COMPONENT	9.76962e-07	3.85219e-09	56	331	5155	78461
GO:0022627	cytosolic small ribosomal subunit	CELLULAR_COMPONENT	0.002359	2.67658e-05	19	87	5192	78705
GO:0042351	'de novo' GDP-L-fucose biosynthetic process	BIOLOGICAL_PROCESS	0.0392579	0.000909966	3	1	5208	78791
GO:0009817	defense response to fungus, incompatible interaction	BIOLOGICAL_PROCESS	0.00658869	9.49043e-05	12	42	5199	78750
GO:1904423	dehydrodolichyl diphosphate synthase complex	CELLULAR_COMPONENT	0.0136632	0.000238586	3	0	5208	78792
GO:0032502	developmental process	BIOLOGICAL_PROCESS	0.00971056	0.000154689	330	4053	4881	74739
GO:0003006	developmental process involved in reproduction	BIOLOGICAL_PROCESS	0.0177351	0.000335875	151	1691	5060	77101
GO:0004144	diacylglycerol O-acyltransferase activity	MOLECULAR_FUNCTION	0.0238062	0.000473173	8	23	5203	78769
GO:0019408	dolichol biosynthetic process	BIOLOGICAL_PROCESS	0.0136632	0.000238586	3	0	5208	78792
GO:0000724	double-strand break repair via homologous recombination	BIOLOGICAL_PROCESS	0.0363375	0.00079535	20	127	5191	78665
GO:0006855	drug transmembrane transport	BIOLOGICAL_PROCESS	0.0184183	0.000354226	22	137	5189	78655
GO:0015893	drug transport	BIOLOGICAL_PROCESS	0.00270751	3.15916e-05	30	186	5181	78606
GO:0004520	endodeoxyribonuclease activity	MOLECULAR_FUNCTION	0.0118194	0.000195927	10	32	5201	78760
GO:1905347	endodeoxyribonuclease complex	CELLULAR_COMPONENT	0.000985702	9.59765e-06	6	4	5205	78788
GO:0004175	endopeptidase activity	MOLECULAR_FUNCTION	0.0208242	0.000410552	73	711	5138	78081
GO:0004866	endopeptidase inhibitor activity	MOLECULAR_FUNCTION	0.0393819	0.000928534	15	82	5196	78710
GO:0005783	endoplasmic reticulum	CELLULAR_COMPONENT	0.000117126	7.54009e-07	121	1120	5090	77672
GO:0090158	endoplasmic reticulum membrane organization	BIOLOGICAL_PROCESS	0.037388	0.00084542	4	4	5207	78788
GO:0031975	envelope	CELLULAR_COMPONENT	2.071e-06	8.66598e-09	155	1411	5056	77381
GO:0051234	establishment of localization	BIOLOGICAL_PROCESS	0.0369115	0.000816194	326	4109	4885	74683
GO:0072655	establishment of protein localization to mitochondrion	BIOLOGICAL_PROCESS	0.00424631	5.37886e-05	17	76	5194	78716
GO:0045229	external encapsulating structure organization	BIOLOGICAL_PROCESS	0.0129205	0.000218339	53	460	5158	78332
GO:0085029	extracellular matrix assembly	BIOLOGICAL_PROCESS	5.46473e-08	1.27526e-10	20	38	5191	78754
GO:0030198	extracellular matrix organization	BIOLOGICAL_PROCESS	8.45224e-07	3.26473e-09	24	72	5187	78720
GO:0043062	extracellular structure organization	BIOLOGICAL_PROCESS	8.45224e-07	3.26473e-09	24	72	5187	78720
GO:0006633	fatty acid biosynthetic process	BIOLOGICAL_PROCESS	0.000114157	7.2571e-07	37	211	5174	78581
GO:0052722	fatty acid in-chain hydroxylase activity	MOLECULAR_FUNCTION	0.0392579	0.000909966	3	1	5208	78791
GO:0006631	fatty acid metabolic process	BIOLOGICAL_PROCESS	7.5087e-05	4.41084e-07	53	358	5158	78434
GO:0048256	flap endonuclease activity	MOLECULAR_FUNCTION	0.010733	0.000174465	6	9	5205	78783
GO:0042350	GDP-L-fucose biosynthetic process	BIOLOGICAL_PROCESS	0.037388	0.00084542	4	4	5207	78788
GO:0046368	GDP-L-fucose metabolic process	BIOLOGICAL_PROCESS	0.037388	0.00084542	4	4	5207	78788
GO:0008446	GDP-mannose 4,6-dehydratase activity	MOLECULAR_FUNCTION	0.0392579	0.000909966	3	1	5208	78791
GO:0010467	gene expression	BIOLOGICAL_PROCESS	0.0345046	0.000735794	408	5245	4803	73547
GO:0006091	generation of precursor metabolites and energy	BIOLOGICAL_PROCESS	0.0129205	0.000218258	74	706	5137	78086
GO:0015020	glucuronosyltransferase activity	MOLECULAR_FUNCTION	0.0348157	0.000745229	8	25	5203	78767
GO:1901363	heterocyclic compound binding	MOLECULAR_FUNCTION	0.0393819	0.000925249	876	11961	4335	66831
GO:0048476	Holliday junction resolvase complex	CELLULAR_COMPONENT	0.000201488	1.42681e-06	6	2	5205	78790
GO:0016787	hydrolase activity	MOLECULAR_FUNCTION	0.00119301	1.19042e-05	495	6158	4716	72634
GO:0072321	chaperone-mediated protein transport	BIOLOGICAL_PROCESS	0.0136632	0.000238586	3	0	5208	78792
GO:0009507	chloroplast	CELLULAR_COMPONENT	1.80431e-06	7.25964e-09	274	2860	4937	75932
GO:0009941	chloroplast envelope	CELLULAR_COMPONENT	0.000133953	8.83891e-07	95	822	5116	77970
GO:0009570	chloroplast stroma	CELLULAR_COMPONENT	2.64396e-05	1.34039e-07	108	930	5103	77862
GO:0042344	indole glucosinolate catabolic process	BIOLOGICAL_PROCESS	0.00164301	1.73199e-05	5	2	5206	78790
GO:0080024	indolebutyric acid metabolic process	BIOLOGICAL_PROCESS	0.0456557	0.00114259	5	9	5206	78783
GO:0042436	indole-containing compound catabolic process	BIOLOGICAL_PROCESS	0.0356232	0.000773981	5	8	5206	78784
GO:0016021	integral component of membrane	CELLULAR_COMPONENT	6.22722e-07	2.20486e-09	591	6973	4620	71819
GO:0005622	intracellular	CELLULAR_COMPONENT	1.22346e-14	5.9071e-18	1263	15167	3948	63625
GO:0043231	intracellular membrane-bounded organelle	CELLULAR_COMPONENT	7.42397e-09	1.49352e-11	991	12185	4220	66607
GO:0043232	intracellular non-membrane-bounded organelle	CELLULAR_COMPONENT	0.000151798	1.03829e-06	238	2582	4973	76210
GO:0043229	intracellular organelle	CELLULAR_COMPONENT	1.21989e-10	1.47246e-13	1079	13145	4132	65647
GO:0065002	intracellular protein transmembrane transport	BIOLOGICAL_PROCESS	0.00471276	6.06777e-05	23	128	5188	78664
GO:0031224	intrinsic component of membrane	CELLULAR_COMPONENT	3.53707e-07	1.11005e-09	603	7100	4608	71692
GO:0043167	ion binding	MOLECULAR_FUNCTION	0.00881159	0.00013684	681	8960	4530	69832
GO:0006826	iron ion transport	BIOLOGICAL_PROCESS	0.000644186	5.68132e-06	16	55	5195	78737
GO:0006720	isoprenoid metabolic process	BIOLOGICAL_PROCESS	0.0117188	0.000193318	41	324	5170	78468
GO:0080190	lateral growth	BIOLOGICAL_PROCESS	0.00742202	0.000110491	6	8	5205	78784
GO:0016874	ligase activity	MOLECULAR_FUNCTION	0.0291508	0.000605207	49	436	5162	78356
GO:0009808	lignin metabolic process	BIOLOGICAL_PROCESS	0.037388	0.000835286	16	90	5195	78702
GO:0008610	lipid biosynthetic process	BIOLOGICAL_PROCESS	5.67379e-09	1.06832e-11	112	808	5099	77984
GO:0006629	lipid metabolic process	BIOLOGICAL_PROCESS	1.11302e-10	1.2539e-13	174	1396	5037	77396
GO:0019915	lipid storage	BIOLOGICAL_PROCESS	0.0456557	0.00114259	5	9	5206	78783
GO:0051179	localization	BIOLOGICAL_PROCESS	0.0182317	0.000349093	349	4368	4862	74424
GO:0016829	lyase activity	MOLECULAR_FUNCTION	8.16924e-07	3.02394e-09	81	572	5130	78220
GO:0009059	macromolecule biosynthetic process	BIOLOGICAL_PROCESS	0.00586328	8.25681e-05	399	4961	4812	73831
GO:0007127	meiosis I	BIOLOGICAL_PROCESS	0.0493898	0.00125193	16	94	5195	78698
GO:0035974	meiotic spindle pole body	CELLULAR_COMPONENT	0.00529418	7.02937e-05	4	1	5207	78791
GO:0016020	membrane	CELLULAR_COMPONENT	2.41722e-12	1.94513e-15	996	11777	4215	67015
GO:0043227	membrane-bounded organelle	CELLULAR_COMPONENT	1.09876e-08	2.29885e-11	1009	12461	4202	66331
GO:0008152	metabolic process	BIOLOGICAL_PROCESS	1.13841e-17	1.83216e-21	1530	18491	3681	60301
GO:0046872	metal ion binding	MOLECULAR_FUNCTION	0.00881159	0.000138268	347	4279	4864	74513
GO:0042579	microbody	CELLULAR_COMPONENT	0.00489403	6.37993e-05	39	285	5172	78507
GO:0005740	mitochondrial envelope	CELLULAR_COMPONENT	0.000680159	6.23949e-06	55	417	5156	78375
GO:0140053	mitochondrial gene expression	BIOLOGICAL_PROCESS	0.0158667	0.000291108	24	154	5187	78638
GO:0005743	mitochondrial inner membrane	CELLULAR_COMPONENT	0.00300529	3.57916e-05	43	318	5168	78474
GO:0031966	mitochondrial membrane	CELLULAR_COMPONENT	0.00220056	2.4791e-05	51	397	5160	78395
GO:0080156	mitochondrial mRNA modification	BIOLOGICAL_PROCESS	8.08062e-05	4.81183e-07	26	114	5185	78678
GO:0090615	mitochondrial mRNA processing	BIOLOGICAL_PROCESS	0.000305059	2.33207e-06	21	86	5190	78706
GO:0005742	mitochondrial outer membrane translocase complex	CELLULAR_COMPONENT	0.0456557	0.00114259	5	9	5206	78783
GO:0098798	mitochondrial protein complex	CELLULAR_COMPONENT	0.00742202	0.000110211	32	221	5179	78571
GO:0000959	mitochondrial RNA metabolic process	BIOLOGICAL_PROCESS	0.000816051	7.68311e-06	29	162	5182	78630
GO:1900864	mitochondrial RNA modification	BIOLOGICAL_PROCESS	0.000286203	2.14101e-06	26	125	5185	78667
GO:0000963	mitochondrial RNA processing	BIOLOGICAL_PROCESS	0.000526329	4.40478e-06	22	98	5189	78694
GO:1990542	mitochondrial transmembrane transport	BIOLOGICAL_PROCESS	0.0176776	0.000332869	14	65	5197	78727
GO:0006839	mitochondrial transport	BIOLOGICAL_PROCESS	0.00424631	5.39887e-05	25	145	5186	78647
GO:0005739	mitochondrion	CELLULAR_COMPONENT	2.46956e-09	3.9745e-12	188	1620	5023	77172
GO:0072330	monocarboxylic acid biosynthetic process	BIOLOGICAL_PROCESS	9.66711e-06	4.58968e-08	56	359	5155	78433
GO:0032787	monocarboxylic acid metabolic process	BIOLOGICAL_PROCESS	2.36116e-07	7.03009e-10	98	726	5113	78066
GO:0016556	mRNA modification	BIOLOGICAL_PROCESS	0.000163424	1.14411e-06	29	145	5182	78647
GO:0007275	multicellular organism development	BIOLOGICAL_PROCESS	0.00240851	2.75214e-05	276	3225	4935	75567
GO:0032501	multicellular organismal process	BIOLOGICAL_PROCESS	0.000680159	6.21313e-06	310	3604	4901	75188
GO:0031262	Ndc80 complex	CELLULAR_COMPONENT	0.00184091	1.99986e-05	6	5	5205	78787
GO:0048519	negative regulation of biological process	BIOLOGICAL_PROCESS	0.0161341	0.000297314	174	1987	5037	76805
GO:0048523	negative regulation of cellular process	BIOLOGICAL_PROCESS	0.0376077	0.000853413	128	1431	5083	77361
GO:0032269	negative regulation of cellular protein metabolic process	BIOLOGICAL_PROCESS	0.0392579	0.000912974	37	308	5174	78484
GO:0034757	negative regulation of iron ion transport	BIOLOGICAL_PROCESS	0.00184091	1.99986e-05	6	5	5205	78787
GO:0051248	negative regulation of protein metabolic process	BIOLOGICAL_PROCESS	0.0342206	0.000726985	39	326	5172	78466
GO:0046460	neutral lipid biosynthetic process	BIOLOGICAL_PROCESS	0.0184237	0.00035819	10	35	5201	78757
GO:0006638	neutral lipid metabolic process	BIOLOGICAL_PROCESS	0.00566331	7.79292e-05	13	48	5198	78744
GO:0006807	nitrogen compound metabolic process	BIOLOGICAL_PROCESS	0.000362171	2.82696e-06	1048	13855	4163	64937
GO:0031617	NMS complex	CELLULAR_COMPONENT	0.00184091	1.99986e-05	6	5	5205	78787
GO:0043228	non-membrane-bounded organelle	CELLULAR_COMPONENT	0.000151798	1.03829e-06	238	2582	4973	76210
GO:0015932	nucleobase-containing compound transmembrane transporter activity	MOLECULAR_FUNCTION	0.0393199	0.00091758	19	119	5192	78673
GO:0055086	nucleobase-containing small molecule metabolic process	BIOLOGICAL_PROCESS	0.000286203	2.14186e-06	81	682	5130	78110
GO:0033866	nucleoside bisphosphate biosynthetic process	BIOLOGICAL_PROCESS	0.00881159	0.000137637	12	44	5199	78748
GO:0033865	nucleoside bisphosphate metabolic process	BIOLOGICAL_PROCESS	3.80411e-05	2.02037e-07	23	86	5188	78706
GO:0006753	nucleoside phosphate metabolic process	BIOLOGICAL_PROCESS	0.00333751	4.0554e-05	64	550	5147	78242
GO:0015858	nucleoside transport	BIOLOGICAL_PROCESS	0.0456557	0.00114259	5	9	5206	78783
GO:0009117	nucleotide metabolic process	BIOLOGICAL_PROCESS	0.00296255	3.50443e-05	64	547	5147	78245
GO:0043226	organelle	CELLULAR_COMPONENT	4.28597e-11	4.1387e-14	1092	13256	4119	65536
GO:0031967	organelle envelope	CELLULAR_COMPONENT	1.86163e-06	7.64007e-09	155	1408	5056	77384
GO:0019866	organelle inner membrane	CELLULAR_COMPONENT	0.00634274	9.03408e-05	51	420	5160	78372
GO:0031090	organelle membrane	CELLULAR_COMPONENT	8.74358e-05	5.34732e-07	225	2391	4986	76401
GO:0031984	organelle subcompartment	CELLULAR_COMPONENT	0.042847	0.00103403	121	1348	5090	77444
GO:0016053	organic acid biosynthetic process	BIOLOGICAL_PROCESS	0.00878397	0.000133594	82	789	5129	78003
GO:0006082	organic acid metabolic process	BIOLOGICAL_PROCESS	4.45265e-07	1.46905e-09	179	1650	5032	77142
GO:0097159	organic cyclic compound binding	MOLECULAR_FUNCTION	0.039945	0.000945025	877	11978	4334	66814
GO:1901360	organic cyclic compound metabolic process	BIOLOGICAL_PROCESS	0.0143039	0.000257831	621	8164	4590	70628
GO:1901617	organic hydroxy compound biosynthetic process	BIOLOGICAL_PROCESS	0.00108017	1.06913e-05	36	231	5175	78561
GO:1901615	organic hydroxy compound metabolic process	BIOLOGICAL_PROCESS	0.000320652	2.47707e-06	58	434	5153	78358
GO:1901576	organic substance biosynthetic process	BIOLOGICAL_PROCESS	7.59624e-11	7.9465e-14	623	6934	4588	71858
GO:1901575	organic substance catabolic process	BIOLOGICAL_PROCESS	0.0135016	0.000230331	184	2107	5027	76685
GO:0071704	organic substance metabolic process	BIOLOGICAL_PROCESS	3.26401e-13	2.36389e-16	1339	16419	3872	62373
GO:1901566	organonitrogen compound biosynthetic process	BIOLOGICAL_PROCESS	2.46956e-09	3.77997e-12	258	2438	4953	76354
GO:1901565	organonitrogen compound catabolic process	BIOLOGICAL_PROCESS	0.00939779	0.000148223	112	1161	5099	77631
GO:1901564	organonitrogen compound metabolic process	BIOLOGICAL_PROCESS	4.15023e-06	1.80343e-08	667	8124	4544	70668
GO:0090407	organophosphate biosynthetic process	BIOLOGICAL_PROCESS	0.0389847	0.000887798	59	563	5152	78229
GO:0019637	organophosphate metabolic process	BIOLOGICAL_PROCESS	0.00187284	2.04962e-05	102	979	5109	77813
GO:0055114	oxidation-reduction process	BIOLOGICAL_PROCESS	7.4608e-08	1.98122e-10	248	2425	4963	76367
GO:0016491	oxidoreductase activity	MOLECULAR_FUNCTION	2.76393e-09	4.89309e-12	240	2230	4971	76562
GO:0016667	oxidoreductase activity, acting on a sulfur group of donors	MOLECULAR_FUNCTION	0.0291508	0.000602904	24	163	5187	78629
GO:0016668	oxidoreductase activity, acting on a sulfur group of donors, NAD(P) as acceptor	MOLECULAR_FUNCTION	0.0138998	0.00024831	15	71	5196	78721
GO:0016614	oxidoreductase activity, acting on CH-OH group of donors	MOLECULAR_FUNCTION	0.00466167	5.96447e-05	39	284	5172	78508
GO:0016903	oxidoreductase activity, acting on the aldehyde or oxo group of donors	MOLECULAR_FUNCTION	2.42283e-05	1.18928e-07	28	120	5183	78672
GO:0016624	oxidoreductase activity, acting on the aldehyde or oxo group of donors, disulfide as acceptor	MOLECULAR_FUNCTION	0.0129755	0.000220313	8	20	5203	78772
GO:0016620	oxidoreductase activity, acting on the aldehyde or oxo group of donors, NAD or NADP as acceptor	MOLECULAR_FUNCTION	0.00207498	2.30423e-05	20	94	5191	78698
GO:0016616	oxidoreductase activity, acting on the CH-OH group of donors, NAD or NADP as acceptor	MOLECULAR_FUNCTION	0.0182317	0.00034917	33	248	5178	78544
GO:0043436	oxoacid metabolic process	BIOLOGICAL_PROCESS	3.57221e-07	1.14982e-09	179	1644	5032	77148
GO:1901140	p-coumaryl alcohol transport	BIOLOGICAL_PROCESS	0.000600361	5.21759e-06	5	1	5206	78791
GO:0008233	peptidase activity	MOLECULAR_FUNCTION	0.0427949	0.00101934	104	1128	5107	77664
GO:0070011	peptidase activity, acting on L-amino acid peptides	MOLECULAR_FUNCTION	0.030726	0.000645327	98	1035	5113	77757
GO:0030414	peptidase inhibitor activity	MOLECULAR_FUNCTION	0.0458125	0.0011502	15	84	5196	78708
GO:0061134	peptidase regulator activity	MOLECULAR_FUNCTION	0.0201846	0.000396319	17	92	5194	78700
GO:0043043	peptide biosynthetic process	BIOLOGICAL_PROCESS	7.10325e-08	1.75125e-10	139	1145	5072	77647
GO:0006518	peptide metabolic process	BIOLOGICAL_PROCESS	5.25669e-07	1.81892e-09	145	1260	5066	77532
GO:0018202	peptidyl-histidine modification	BIOLOGICAL_PROCESS	0.0456557	0.0011307	8	27	5203	78765
GO:0005777	peroxisome	CELLULAR_COMPONENT	0.00489403	6.37993e-05	39	285	5172	78507
GO:0009699	phenylpropanoid biosynthetic process	BIOLOGICAL_PROCESS	0.00424631	5.38065e-05	22	118	5189	78674
GO:0009698	phenylpropanoid metabolic process	BIOLOGICAL_PROCESS	0.0027137	3.18822e-05	27	158	5184	78634
GO:0016849	phosphorus-oxygen lyase activity	MOLECULAR_FUNCTION	0.00102522	1.00649e-05	20	88	5191	78704
GO:0009834	plant-type secondary cell wall biogenesis	BIOLOGICAL_PROCESS	0.0101422	0.000163228	14	60	5197	78732
GO:0005886	plasma membrane	CELLULAR_COMPONENT	0.00128932	1.29689e-05	312	3668	4899	75124
GO:0009536	plastid	CELLULAR_COMPONENT	4.97181e-07	1.68034e-09	285	2949	4926	75843
GO:0009526	plastid envelope	CELLULAR_COMPONENT	6.65331e-05	3.85482e-07	99	850	5112	77942
GO:0009532	plastid stroma	CELLULAR_COMPONENT	2.36624e-05	1.14247e-07	109	938	5102	77854
GO:0010287	plastoglobule	CELLULAR_COMPONENT	0.000676774	6.09951e-06	19	77	5192	78715
GO:0010584	pollen exine formation	BIOLOGICAL_PROCESS	1.78165e-08	3.87097e-11	18	26	5193	78766
GO:0010208	pollen wall assembly	BIOLOGICAL_PROCESS	4.08404e-08	9.20198e-11	21	42	5190	78750
GO:0016094	polyprenol biosynthetic process	BIOLOGICAL_PROCESS	0.0165289	0.000308578	5	6	5206	78786
GO:0016093	polyprenol metabolic process	BIOLOGICAL_PROCESS	0.027147	0.000550498	6	12	5205	78780
GO:0042788	polysomal ribosome	CELLULAR_COMPONENT	0.000264888	1.89708e-06	23	100	5188	78692
GO:0005844	polysome	CELLULAR_COMPONENT	0.00189078	2.08447e-05	24	127	5187	78665
GO:0015450	P-P-bond-hydrolysis-driven protein transmembrane transporter activity	MOLECULAR_FUNCTION	0.0304939	0.000635544	9	31	5202	78761
GO:0034308	primary alcohol metabolic process	BIOLOGICAL_PROCESS	0.0289703	0.000596796	8	24	5203	78768
GO:0044238	primary metabolic process	BIOLOGICAL_PROCESS	1.65996e-10	2.13724e-13	1251	15570	3960	63222
GO:0006457	protein folding	BIOLOGICAL_PROCESS	0.0435511	0.00105487	38	322	5173	78470
GO:0070585	protein localization to mitochondrion	BIOLOGICAL_PROCESS	0.00424631	5.37886e-05	17	76	5194	78716
GO:0019538	protein metabolic process	BIOLOGICAL_PROCESS	0.0114922	0.000188654	509	6554	4702	72238
GO:0042026	protein refolding	BIOLOGICAL_PROCESS	0.0135405	0.000232085	12	47	5199	78745
GO:0006605	protein targeting	BIOLOGICAL_PROCESS	0.00535805	7.20041e-05	43	329	5168	78463
GO:0006626	protein targeting to mitochondrion	BIOLOGICAL_PROCESS	0.00376301	4.66326e-05	17	75	5194	78717
GO:0044743	protein transmembrane import into intracellular organelle	BIOLOGICAL_PROCESS	0.0368052	0.000808547	14	72	5197	78720
GO:0071806	protein transmembrane transport	BIOLOGICAL_PROCESS	0.00500203	6.56096e-05	25	147	5186	78645
GO:0006508	proteolysis	BIOLOGICAL_PROCESS	0.000901926	8.56419e-06	170	1793	5041	76999
GO:0034033	purine nucleoside bisphosphate biosynthetic process	BIOLOGICAL_PROCESS	0.00881159	0.000137637	12	44	5199	78748
GO:0034032	purine nucleoside bisphosphate metabolic process	BIOLOGICAL_PROCESS	3.80411e-05	2.02037e-07	23	86	5188	78706
GO:0006163	purine nucleotide metabolic process	BIOLOGICAL_PROCESS	0.000505675	4.19124e-06	51	369	5160	78423
GO:0009150	purine ribonucleotide metabolic process	BIOLOGICAL_PROCESS	0.000269031	1.94841e-06	51	358	5160	78434
GO:0072521	purine-containing compound metabolic process	BIOLOGICAL_PROCESS	0.000644186	5.70214e-06	54	405	5157	78387
GO:0010271	regulation of chlorophyll catabolic process	BIOLOGICAL_PROCESS	0.00742202	0.000110491	6	8	5205	78784
GO:0090056	regulation of chlorophyll metabolic process	BIOLOGICAL_PROCESS	0.0453122	0.00110482	13	66	5198	78726
GO:0034756	regulation of iron ion transport	BIOLOGICAL_PROCESS	0.00315974	3.78854e-05	6	6	5205	78786
GO:1901141	regulation of lignin biosynthetic process	BIOLOGICAL_PROCESS	0.0144787	0.000264478	6	10	5205	78782
GO:1901404	regulation of tetrapyrrole catabolic process	BIOLOGICAL_PROCESS	0.00742202	0.000110491	6	8	5205	78784
GO:1901401	regulation of tetrapyrrole metabolic process	BIOLOGICAL_PROCESS	0.0275452	0.00056079	14	69	5197	78723
GO:0031297	replication fork processing	BIOLOGICAL_PROCESS	0.042847	0.00103231	6	14	5205	78778
GO:0000003	reproduction	BIOLOGICAL_PROCESS	0.00575633	8.05989e-05	181	2021	5030	76771
GO:0022414	reproductive process	BIOLOGICAL_PROCESS	0.00596815	8.45251e-05	180	2010	5031	76782
GO:0046686	response to cadmium ion	BIOLOGICAL_PROCESS	0.00566331	7.71798e-05	57	484	5154	78308
GO:0009735	response to cytokinin	BIOLOGICAL_PROCESS	0.000925165	8.85931e-06	44	308	5167	78484
GO:0042221	response to chemical	BIOLOGICAL_PROCESS	0.000973783	9.40323e-06	326	3839	4885	74953
GO:0080026	response to indolebutyric acid	BIOLOGICAL_PROCESS	0.00325738	3.93182e-05	7	10	5204	78782
GO:0010035	response to inorganic substance	BIOLOGICAL_PROCESS	0.000664856	5.9386e-06	132	1308	5079	77484
GO:0010038	response to metal ion	BIOLOGICAL_PROCESS	0.00253129	2.93318e-05	75	669	5136	78123
GO:0050896	response to stimulus	BIOLOGICAL_PROCESS	0.00044372	3.57061e-06	597	7491	4614	71301
GO:0006950	response to stress	BIOLOGICAL_PROCESS	0.0138052	0.000244398	358	4468	4853	74324
GO:0022613	ribonucleoprotein complex biogenesis	BIOLOGICAL_PROCESS	0.035688	0.000778261	67	656	5144	78136
GO:0034030	ribonucleoside bisphosphate biosynthetic process	BIOLOGICAL_PROCESS	0.00881159	0.000137637	12	44	5199	78748
GO:0033875	ribonucleoside bisphosphate metabolic process	BIOLOGICAL_PROCESS	3.80411e-05	2.02037e-07	23	86	5188	78706
GO:0009259	ribonucleotide metabolic process	BIOLOGICAL_PROCESS	0.000572109	4.85415e-06	53	392	5158	78400
GO:0019693	ribose phosphate metabolic process	BIOLOGICAL_PROCESS	0.000462565	3.75948e-06	55	409	5156	78383
GO:0000028	ribosomal small subunit assembly	BIOLOGICAL_PROCESS	0.00249485	2.87087e-05	11	30	5200	78762
GO:0042274	ribosomal small subunit biogenesis	BIOLOGICAL_PROCESS	0.0184237	0.000358778	18	100	5193	78692
GO:0044391	ribosomal subunit	CELLULAR_COMPONENT	0.00139994	1.45323e-05	44	315	5167	78477
GO:0005840	ribosome	CELLULAR_COMPONENT	1.00503e-07	2.74973e-10	92	650	5119	78142
GO:0000966	RNA 5'-end processing	BIOLOGICAL_PROCESS	0.000124234	8.09766e-07	24	102	5187	78690
GO:0030597	RNA glycosylase activity	MOLECULAR_FUNCTION	0.0392579	0.000909336	14	73	5197	78719
GO:0030598	rRNA N-glycosylase activity	MOLECULAR_FUNCTION	0.0392579	0.000909336	14	73	5197	78719
GO:0080117	secondary growth	BIOLOGICAL_PROCESS	0.00742202	0.000110491	6	8	5205	78784
GO:0019748	secondary metabolic process	BIOLOGICAL_PROCESS	0.000271546	1.98847e-06	54	389	5157	78403
GO:0044550	secondary metabolite biosynthetic process	BIOLOGICAL_PROCESS	5.03647e-05	2.85672e-07	41	238	5170	78554
GO:0009845	seed germination	BIOLOGICAL_PROCESS	0.0177351	0.000336806	38	301	5173	78491
GO:0090351	seedling development	BIOLOGICAL_PROCESS	0.0356232	0.000772898	38	316	5173	78476
GO:0044283	small molecule biosynthetic process	BIOLOGICAL_PROCESS	4.70113e-05	2.57244e-07	116	1036	5095	77756
GO:0044281	small molecule metabolic process	BIOLOGICAL_PROCESS	3.26401e-13	2.31652e-16	283	2500	4928	76292
GO:0015935	small ribosomal subunit	CELLULAR_COMPONENT	0.00971056	0.000154719	20	110	5191	78682
GO:0005816	spindle pole body	CELLULAR_COMPONENT	0.037388	0.00084542	4	4	5207	78788
GO:0080110	sporopollenin biosynthetic process	BIOLOGICAL_PROCESS	3.92547e-05	2.11641e-07	8	5	5203	78787
GO:0006694	steroid biosynthetic process	BIOLOGICAL_PROCESS	0.00129801	1.33697e-05	20	90	5191	78702
GO:0016229	steroid dehydrogenase activity	MOLECULAR_FUNCTION	0.00706291	0.000102303	9	23	5202	78769
GO:0033764	steroid dehydrogenase activity, acting on the CH-OH group of donors, NAD or NADP as acceptor	MOLECULAR_FUNCTION	0.0238542	0.000476048	7	17	5204	78775
GO:0016126	sterol biosynthetic process	BIOLOGICAL_PROCESS	0.0474382	0.00119483	10	42	5201	78750
GO:0003735	structural constituent of ribosome	MOLECULAR_FUNCTION	5.62233e-06	2.5336e-08	74	531	5137	78261
GO:0005198	structural molecule activity	MOLECULAR_FUNCTION	4.87054e-05	2.70433e-07	90	742	5121	78050
GO:0006790	sulfur compound metabolic process	BIOLOGICAL_PROCESS	0.00997856	0.000159792	51	431	5160	78361
GO:0009627	systemic acquired resistance	BIOLOGICAL_PROCESS	0.0102186	0.00016528	15	68	5196	78724
GO:0035384	thioester biosynthetic process	BIOLOGICAL_PROCESS	0.0056788	7.90563e-05	10	28	5201	78764
GO:0035383	thioester metabolic process	BIOLOGICAL_PROCESS	6.99959e-06	3.26689e-08	19	51	5192	78741
GO:0009579	thylakoid	CELLULAR_COMPONENT	0.037388	0.000830552	68	670	5143	78122
GO:0016746	transferase activity, transferring acyl groups	MOLECULAR_FUNCTION	5.03647e-05	2.87752e-07	77	601	5134	78191
GO:0016747	transferase activity, transferring acyl groups other than amino-acyl groups	MOLECULAR_FUNCTION	0.000408031	3.25059e-06	67	535	5144	78257
GO:0046914	transition metal ion binding	MOLECULAR_FUNCTION	0.040885	0.000970554	199	2380	5012	76412
GO:0046915	transition metal ion transmembrane transporter activity	MOLECULAR_FUNCTION	0.0316617	0.000667529	13	62	5198	78730
GO:0000041	transition metal ion transport	BIOLOGICAL_PROCESS	2.64064e-05	1.31745e-07	27	113	5184	78679
GO:0006412	translation	BIOLOGICAL_PROCESS	7.4608e-08	1.95388e-10	138	1136	5073	77656
GO:0055085	transmembrane transport	BIOLOGICAL_PROCESS	0.00818872	0.000123223	176	1974	5035	76818
GO:0022857	transmembrane transporter activity	MOLECULAR_FUNCTION	0.0144787	0.00026425	158	1772	5053	77020
GO:0005215	transporter activity	MOLECULAR_FUNCTION	0.0369115	0.000816824	169	1969	5042	76823
GO:0005774	vacuolar membrane	CELLULAR_COMPONENT	0.0250386	0.000503714	82	827	5129	77965
GO:0005773	vacuole	CELLULAR_COMPONENT	0.00535805	7.16465e-05	131	1375	5080	77417
GO:0019842	vitamin binding	MOLECULAR_FUNCTION	0.0456557	0.0011235	29	224	5182	78568
GO:0098805	whole membrane	CELLULAR_COMPONENT	0.0483156	0.00122082	114	1264	5097	77528

## Sheet: UPregulated_in_F
GO ID	GO Name	GO Category	FDR	P-Value	Nr Test	Nr Reference	Non Annot Test	Non Annot Reference
GO:0006076	(1->3)-beta-D-glucan catabolic process	BIOLOGICAL_PROCESS	0.0256152	0.000311249	3	7	1181	82812
GO:0009815	1-aminocyclopropane-1-carboxylate oxidase activity	MOLECULAR_FUNCTION	0.00350328	2.73452e-05	3	2	1181	82817
GO:0010427	abscisic acid binding	MOLECULAR_FUNCTION	0.00505721	4.14036e-05	5	23	1179	82796
GO:0009738	abscisic acid-activated signaling pathway	BIOLOGICAL_PROCESS	0.0120128	0.000123733	15	326	1169	82493
GO:0007568	aging	BIOLOGICAL_PROCESS	0.000139604	4.17563e-07	17	254	1167	82565
GO:0043178	alcohol binding	MOLECULAR_FUNCTION	0.00971266	9.0663e-05	6	46	1178	82773
GO:0009820	alkaloid metabolic process	BIOLOGICAL_PROCESS	0.0194061	0.000220186	3	6	1181	82813
GO:0046348	amino sugar catabolic process	BIOLOGICAL_PROCESS	0.00017581	6.36636e-07	6	17	1178	82802
GO:0006040	amino sugar metabolic process	BIOLOGICAL_PROCESS	0.00148368	1.05064e-05	6	30	1178	82789
GO:0006026	aminoglycan catabolic process	BIOLOGICAL_PROCESS	0.000260568	1.09033e-06	6	19	1178	82800
GO:0006022	aminoglycan metabolic process	BIOLOGICAL_PROCESS	0.000717931	4.21735e-06	6	25	1178	82794
GO:0048856	anatomical structure development	BIOLOGICAL_PROCESS	0.0114338	0.000114089	88	4061	1096	78758
GO:0048646	anatomical structure formation involved in morphogenesis	BIOLOGICAL_PROCESS	0.0500101	0.000698637	14	346	1170	82473
GO:0098656	anion transmembrane transport	BIOLOGICAL_PROCESS	0.00984746	9.27137e-05	17	393	1167	82426
GO:0008509	anion transmembrane transporter activity	MOLECULAR_FUNCTION	0.0427578	0.000578041	16	421	1168	82398
GO:0017001	antibiotic catabolic process	BIOLOGICAL_PROCESS	0.000215163	8.12846e-07	12	128	1172	82691
GO:0016999	antibiotic metabolic process	BIOLOGICAL_PROCESS	0.00355881	2.80649e-05	13	217	1171	82602
GO:0016209	antioxidant activity	MOLECULAR_FUNCTION	0.0236119	0.000285007	13	277	1171	82542
GO:0048046	apoplast	CELLULAR_COMPONENT	0.00523703	4.38281e-05	21	525	1163	82294
GO:0010055	atrichoblast differentiation	BIOLOGICAL_PROCESS	0.0180052	0.000198496	2	0	1182	82819
GO:0005488	binding	MOLECULAR_FUNCTION	0.00762156	6.8077e-05	344	19990	840	62829
GO:0055074	calcium ion homeostasis	BIOLOGICAL_PROCESS	0.0459968	0.000629231	5	44	1179	82775
GO:1901136	carbohydrate derivative catabolic process	BIOLOGICAL_PROCESS	0.000872882	5.403e-06	10	104	1174	82715
GO:0005975	carbohydrate metabolic process	BIOLOGICAL_PROCESS	0.00126061	8.72395e-06	48	1671	1136	81148
GO:0009056	catabolic process	BIOLOGICAL_PROCESS	1.07287e-05	2.16374e-08	74	2546	1110	80273
GO:0003824	catalytic activity	MOLECULAR_FUNCTION	3.72125e-10	1.49724e-13	342	16484	842	66335
GO:0043169	cation binding	MOLECULAR_FUNCTION	0.00423846	3.41069e-05	100	4598	1084	78221
GO:0005623	cell	CELLULAR_COMPONENT	0.00151874	1.08769e-05	255	13833	929	68986
GO:0007154	cell communication	BIOLOGICAL_PROCESS	0.00523703	4.38127e-05	68	2839	1116	79980
GO:0071944	cell periphery	CELLULAR_COMPONENT	6.09908e-07	7.85269e-10	118	4536	1066	78283
GO:0005618	cell wall	CELLULAR_COMPONENT	2.32968e-09	1.16908e-12	43	805	1141	82014
GO:0071554	cell wall organization or biogenesis	BIOLOGICAL_PROCESS	0.028144	0.000350619	23	705	1161	82114
GO:0110165	cellular anatomical entity	CELLULAR_COMPONENT	0.0102261	9.95699e-05	389	23068	795	59751
GO:0006874	cellular calcium ion homeostasis	BIOLOGICAL_PROCESS	0.035705	0.000468329	5	41	1179	82778
GO:0044248	cellular catabolic process	BIOLOGICAL_PROCESS	1.06205e-05	2.05111e-08	66	2157	1118	80662
GO:0044237	cellular metabolic process	BIOLOGICAL_PROCESS	0.0145665	0.000155898	292	16794	892	66025
GO:0009987	cellular process	BIOLOGICAL_PROCESS	0.00112729	7.61986e-06	389	22425	795	60394
GO:0071215	cellular response to abscisic acid stimulus	BIOLOGICAL_PROCESS	0.00543327	4.59076e-05	17	370	1167	82449
GO:0071229	cellular response to acid chemical	BIOLOGICAL_PROCESS	0.000215163	8.31081e-07	29	698	1155	82121
GO:0097306	cellular response to alcohol	BIOLOGICAL_PROCESS	0.00550399	4.7391e-05	17	371	1167	82448
GO:0071495	cellular response to endogenous stimulus	BIOLOGICAL_PROCESS	0.000395175	1.84438e-06	40	1202	1144	81617
GO:0032870	cellular response to hormone stimulus	BIOLOGICAL_PROCESS	0.000980822	6.2684e-06	37	1130	1147	81689
GO:0070887	cellular response to chemical stimulus	BIOLOGICAL_PROCESS	8.32335e-06	1.47352e-08	62	1950	1122	80869
GO:0071396	cellular response to lipid	BIOLOGICAL_PROCESS	0.00190125	1.37694e-05	23	562	1161	82257
GO:0071310	cellular response to organic substance	BIOLOGICAL_PROCESS	0.000459237	2.25424e-06	45	1443	1139	81376
GO:1901701	cellular response to oxygen-containing compound	BIOLOGICAL_PROCESS	0.000139604	4.27638e-07	37	1001	1147	81818
GO:0051716	cellular response to stimulus	BIOLOGICAL_PROCESS	9.93782e-05	2.52073e-07	106	4402	1078	78417
GO:0048037	cofactor binding	MOLECULAR_FUNCTION	3.26017e-05	7.60803e-08	51	1534	1133	81285
GO:0051187	cofactor catabolic process	BIOLOGICAL_PROCESS	0.000123016	3.56368e-07	14	167	1170	82652
GO:0051186	cofactor metabolic process	BIOLOGICAL_PROCESS	0.012012	0.000122759	28	878	1156	81941
GO:0060205	cytoplasmic vesicle lumen	CELLULAR_COMPONENT	0.0326866	0.000423477	3	8	1181	82811
GO:0006952	defense response	BIOLOGICAL_PROCESS	3.53529e-10	1.13794e-13	66	1593	1118	81226
GO:0042742	defense response to bacterium	BIOLOGICAL_PROCESS	0.00721875	6.33172e-05	22	581	1162	82238
GO:0050832	defense response to fungus	BIOLOGICAL_PROCESS	0.0321395	0.000403457	15	366	1169	82453
GO:0098542	defense response to other organism	BIOLOGICAL_PROCESS	1.52727e-06	2.4792e-09	44	1082	1140	81737
GO:0098754	detoxification	BIOLOGICAL_PROCESS	0.00505721	4.15092e-05	16	330	1168	82489
GO:0032502	developmental process	BIOLOGICAL_PROCESS	0.0232696	0.000279004	90	4293	1094	78526
GO:0007586	digestion	BIOLOGICAL_PROCESS	0.00050304	2.79309e-06	3	0	1181	82819
GO:0051213	dioxygenase activity	MOLECULAR_FUNCTION	0.000395175	1.81403e-06	12	139	1172	82680
GO:0005984	disaccharide metabolic process	BIOLOGICAL_PROCESS	0.000980822	6.31413e-06	10	106	1174	82713
GO:0042737	drug catabolic process	BIOLOGICAL_PROCESS	9.60223e-07	1.31358e-09	20	240	1164	82579
GO:0017144	drug metabolic process	BIOLOGICAL_PROCESS	0.00126061	8.65631e-06	29	792	1155	82027
GO:0008843	endochitinase activity	MOLECULAR_FUNCTION	0.00050304	2.79309e-06	3	0	1181	82819
GO:0004857	enzyme inhibitor activity	MOLECULAR_FUNCTION	0.000558482	3.23576e-06	15	234	1169	82585
GO:0030234	enzyme regulator activity	MOLECULAR_FUNCTION	0.0220164	0.000260013	20	557	1164	82262
GO:0030312	external encapsulating structure	CELLULAR_COMPONENT	2.32968e-09	1.31228e-12	43	808	1141	82011
GO:0005576	extracellular region	CELLULAR_COMPONENT	1.02793e-12	1.65434e-16	55	989	1129	81830
GO:0005615	extracellular space	CELLULAR_COMPONENT	0.0189408	0.000210335	10	165	1174	82654
GO:0080187	floral organ senescence	BIOLOGICAL_PROCESS	0.0180052	0.000198496	2	0	1182	82819
GO:0009835	fruit ripening	BIOLOGICAL_PROCESS	0.0140728	0.00014835	3	5	1181	82814
GO:1901072	glucosamine-containing compound catabolic process	BIOLOGICAL_PROCESS	0.00017581	6.36636e-07	6	17	1178	82802
GO:1901071	glucosamine-containing compound metabolic process	BIOLOGICAL_PROCESS	0.000260568	1.09033e-06	6	19	1178	82800
GO:0046527	glucosyltransferase activity	MOLECULAR_FUNCTION	0.0216848	0.000253021	16	389	1168	82430
GO:0004364	glutathione transferase activity	MOLECULAR_FUNCTION	0.049973	0.000904076	5	48	1179	82771
GO:0020037	heme binding	MOLECULAR_FUNCTION	4.6416e-09	2.98807e-12	31	443	1153	82376
GO:0042445	hormone metabolic process	BIOLOGICAL_PROCESS	0.0369952	0.000488228	14	333	1170	82486
GO:0009755	hormone-mediated signaling pathway	BIOLOGICAL_PROCESS	0.0102261	9.92872e-05	30	959	1154	81860
GO:0042744	hydrogen peroxide catabolic process	BIOLOGICAL_PROCESS	0.000367097	1.65425e-06	11	113	1173	82706
GO:0042743	hydrogen peroxide metabolic process	BIOLOGICAL_PROCESS	0.000872882	5.40854e-06	11	129	1173	82690
GO:0016787	hydrolase activity	MOLECULAR_FUNCTION	0.00133109	9.31878e-06	136	6517	1048	76302
GO:0016798	hydrolase activity, acting on glycosyl bonds	MOLECULAR_FUNCTION	1.04431e-06	1.51263e-09	35	720	1149	82099
GO:0004553	hydrolase activity, hydrolyzing O-glycosyl compounds	MOLECULAR_FUNCTION	0.000123016	3.49047e-07	27	591	1157	82228
GO:0008061	chitin binding	MOLECULAR_FUNCTION	0.000237364	9.35932e-07	7	31	1177	82788
GO:0006032	chitin catabolic process	BIOLOGICAL_PROCESS	0.00017581	6.36636e-07	6	17	1178	82802
GO:0006030	chitin metabolic process	BIOLOGICAL_PROCESS	0.00017581	6.36636e-07	6	17	1178	82802
GO:0004568	chitinase activity	MOLECULAR_FUNCTION	0.00017581	6.36636e-07	6	17	1178	82802
GO:0006955	immune response	BIOLOGICAL_PROCESS	0.0145718	0.000157127	20	535	1164	82284
GO:0002376	immune system process	BIOLOGICAL_PROCESS	0.0405369	0.000544754	21	637	1163	82182
GO:0042430	indole-containing compound metabolic process	BIOLOGICAL_PROCESS	0.0101055	9.67692e-05	8	93	1176	82726
GO:0044419	interspecies interaction between organisms	BIOLOGICAL_PROCESS	1.27956e-07	1.5445e-10	56	1465	1128	81354
GO:0043167	ion binding	MOLECULAR_FUNCTION	0.0326667	0.000415333	174	9467	1010	73352
GO:0005506	iron ion binding	MOLECULAR_FUNCTION	0.000404252	1.91928e-06	21	422	1163	82397
GO:0019840	isoprenoid binding	MOLECULAR_FUNCTION	0.007669	6.91178e-05	5	26	1179	82793
GO:0048527	lateral root development	BIOLOGICAL_PROCESS	0.0213475	0.000246326	9	137	1175	82682
GO:0048366	leaf development	BIOLOGICAL_PROCESS	0.00744581	6.59081e-05	21	541	1163	82278
GO:0010150	leaf senescence	BIOLOGICAL_PROCESS	0.000269608	1.14985e-06	15	214	1169	82605
GO:0005764	lysosome	CELLULAR_COMPONENT	0.00374198	2.98105e-05	9	102	1175	82717
GO:0000323	lytic vacuole	CELLULAR_COMPONENT	0.0030047	2.24863e-05	10	124	1174	82695
GO:0030145	manganese ion binding	MOLECULAR_FUNCTION	0.0230327	0.000274309	7	82	1177	82737
GO:0008152	metabolic process	BIOLOGICAL_PROCESS	1.03908e-05	1.92315e-08	365	19656	819	63163
GO:0046872	metal ion binding	MOLECULAR_FUNCTION	0.0119983	0.000121654	96	4530	1088	78289
GO:0055065	metal ion homeostasis	BIOLOGICAL_PROCESS	0.046968	0.000650076	12	265	1172	82554
GO:0033293	monocarboxylic acid binding	MOLECULAR_FUNCTION	0.014332	0.000152235	6	51	1178	82768
GO:0004497	monooxygenase activity	MOLECULAR_FUNCTION	0.000438336	2.11637e-06	17	288	1167	82531
GO:0007275	multicellular organism development	BIOLOGICAL_PROCESS	0.0102766	0.000101716	77	3424	1107	79395
GO:0032501	multicellular organismal process	BIOLOGICAL_PROCESS	0.00328026	2.50764e-05	87	3827	1097	78992
GO:0051704	multi-organism process	BIOLOGICAL_PROCESS	0.000123016	3.53225e-07	56	1853	1128	80966
GO:0015112	nitrate transmembrane transporter activity	MOLECULAR_FUNCTION	0.00301973	2.28418e-05	6	35	1178	82784
GO:0015706	nitrate transport	BIOLOGICAL_PROCESS	0.00797074	7.24788e-05	6	44	1178	82775
GO:0045735	nutrient reservoir activity	MOLECULAR_FUNCTION	0.00110535	7.38265e-06	8	63	1176	82756
GO:1900673	olefin metabolic process	BIOLOGICAL_PROCESS	0.0205283	0.000234571	4	18	1180	82801
GO:0009311	oligosaccharide metabolic process	BIOLOGICAL_PROCESS	0.0102766	0.000101078	10	150	1174	82669
GO:1901575	organic substance catabolic process	BIOLOGICAL_PROCESS	0.0194061	0.000217094	54	2237	1130	80582
GO:0071704	organic substance metabolic process	BIOLOGICAL_PROCESS	0.028144	0.000351036	299	17459	885	65360
GO:0055114	oxidation-reduction process	BIOLOGICAL_PROCESS	1.44607e-06	2.21093e-09	78	2595	1106	80224
GO:0016491	oxidoreductase activity	MOLECULAR_FUNCTION	1.33613e-08	1.07518e-11	80	2390	1104	80429
GO:0016705	oxidoreductase activity, acting on paired donors, with incorporation or reduction of molecular oxygen	MOLECULAR_FUNCTION	1.07287e-05	2.24468e-08	24	411	1160	82408
GO:0016684	oxidoreductase activity, acting on peroxide as acceptor	MOLECULAR_FUNCTION	0.000510522	2.87572e-06	13	173	1171	82646
GO:0016641	oxidoreductase activity, acting on the CH-NH2 group of donors, oxygen as acceptor	MOLECULAR_FUNCTION	0.0351643	0.000458407	4	22	1180	82797
GO:0004601	peroxidase activity	MOLECULAR_FUNCTION	0.00050304	2.7094e-06	13	172	1171	82647
GO:0019212	phosphatase inhibitor activity	MOLECULAR_FUNCTION	0.0173237	0.000188195	5	33	1179	82786
GO:0048827	phyllome development	BIOLOGICAL_PROCESS	0.0114736	0.00011541	24	694	1160	82125
GO:0099402	plant organ development	BIOLOGICAL_PROCESS	0.000173081	5.57114e-07	45	1366	1139	81453
GO:0090693	plant organ senescence	BIOLOGICAL_PROCESS	9.93782e-05	2.55903e-07	16	216	1168	82603
GO:0009505	plant-type cell wall	CELLULAR_COMPONENT	0.00264884	1.961e-05	18	381	1166	82438
GO:0000325	plant-type vacuole	CELLULAR_COMPONENT	0.000139604	4.38123e-07	19	317	1165	82502
GO:0009705	plant-type vacuole membrane	CELLULAR_COMPONENT	0.000295157	1.28257e-06	13	160	1171	82659
GO:0005886	plasma membrane	CELLULAR_COMPONENT	0.00803504	7.37101e-05	86	3894	1098	78925
GO:0044245	polysaccharide digestion	BIOLOGICAL_PROCESS	0.00050304	2.79309e-06	3	0	1181	82819
GO:0009791	post-embryonic development	BIOLOGICAL_PROCESS	0.0374994	0.0004979	49	2047	1135	80772
GO:0010623	programmed cell death involved in cell development	BIOLOGICAL_PROCESS	0.00550399	4.73504e-05	4	11	1180	82808
GO:0004864	protein phosphatase inhibitor activity	MOLECULAR_FUNCTION	0.0099332	9.43203e-05	5	28	1179	82791
GO:0019888	protein phosphatase regulator activity	MOLECULAR_FUNCTION	0.046129	0.000634752	6	68	1178	82751
GO:0072593	reactive oxygen species metabolic process	BIOLOGICAL_PROCESS	0.0220164	0.000260434	12	238	1172	82581
GO:2000280	regulation of root development	BIOLOGICAL_PROCESS	0.0092524	8.56221e-05	9	118	1175	82701
GO:0009628	response to abiotic stimulus	BIOLOGICAL_PROCESS	0.0325955	0.000411805	63	2798	1121	80021
GO:0009737	response to abscisic acid	BIOLOGICAL_PROCESS	0.000526877	3.01024e-06	30	789	1154	82030
GO:0001101	response to acid chemical	BIOLOGICAL_PROCESS	3.13544e-05	7.06464e-08	53	1621	1131	81198
GO:0097305	response to alcohol	BIOLOGICAL_PROCESS	0.000836527	5.04865e-06	30	811	1154	82008
GO:0009617	response to bacterium	BIOLOGICAL_PROCESS	0.00050304	2.72292e-06	27	662	1157	82157
GO:0009607	response to biotic stimulus	BIOLOGICAL_PROCESS	1.27956e-07	1.53319e-10	55	1423	1129	81396
GO:0009719	response to endogenous stimulus	BIOLOGICAL_PROCESS	9.6001e-05	2.31756e-07	64	2213	1120	80606
GO:0043207	response to external biotic stimulus	BIOLOGICAL_PROCESS	8.92924e-08	9.34096e-11	55	1403	1129	81416
GO:0009605	response to external stimulus	BIOLOGICAL_PROCESS	1.75366e-08	1.55229e-11	70	1963	1114	80856
GO:0009620	response to fungus	BIOLOGICAL_PROCESS	0.0194061	0.000219106	18	465	1166	82354
GO:0009725	response to hormone	BIOLOGICAL_PROCESS	0.000215163	8.24631e-07	61	2151	1123	80668
GO:0042221	response to chemical	BIOLOGICAL_PROCESS	1.52727e-06	2.58088e-09	107	4058	1077	78761
GO:0033993	response to lipid	BIOLOGICAL_PROCESS	0.000352079	1.55825e-06	37	1060	1147	81759
GO:0010033	response to organic substance	BIOLOGICAL_PROCESS	0.000123016	3.36401e-07	73	2688	1111	80131
GO:0006970	response to osmotic stress	BIOLOGICAL_PROCESS	0.012486	0.000129613	28	881	1156	81938
GO:0051707	response to other organism	BIOLOGICAL_PROCESS	8.74942e-08	8.44879e-11	55	1399	1129	81420
GO:0006979	response to oxidative stress	BIOLOGICAL_PROCESS	0.0213475	0.000247368	23	687	1161	82132
GO:1901700	response to oxygen-containing compound	BIOLOGICAL_PROCESS	0.000248416	9.99502e-07	62	2214	1122	80605
GO:0009651	response to salt stress	BIOLOGICAL_PROCESS	0.0376346	0.000502724	24	771	1160	82048
GO:0050896	response to stimulus	BIOLOGICAL_PROCESS	1.51948e-11	3.66817e-15	200	7888	984	74931
GO:0006950	response to stress	BIOLOGICAL_PROCESS	8.34455e-13	6.71485e-17	143	4683	1041	78136
GO:0009636	response to toxic substance	BIOLOGICAL_PROCESS	0.000766417	4.56384e-06	23	523	1161	82296
GO:0009611	response to wounding	BIOLOGICAL_PROCESS	0.00101746	6.63184e-06	18	350	1166	82469
GO:0048364	root development	BIOLOGICAL_PROCESS	0.0271855	0.000332518	24	748	1160	82071
GO:0022622	root system development	BIOLOGICAL_PROCESS	0.0280198	0.000344977	24	750	1160	82069
GO:0004753	saccharopine dehydrogenase activity	MOLECULAR_FUNCTION	0.043377	0.000589902	2	1	1182	82818
GO:0019748	secondary metabolic process	BIOLOGICAL_PROCESS	0.00104076	6.8675e-06	20	423	1164	82396
GO:0044550	secondary metabolite biosynthetic process	BIOLOGICAL_PROCESS	0.00594159	5.16369e-05	14	265	1170	82554
GO:0034774	secretory granule lumen	CELLULAR_COMPONENT	0.0326866	0.000423477	3	8	1181	82811
GO:0048367	shoot system development	BIOLOGICAL_PROCESS	0.00238625	1.7474e-05	36	1140	1148	81679
GO:0042581	specific granule	CELLULAR_COMPONENT	0.00350328	2.73452e-05	3	2	1181	82817
GO:0035580	specific granule lumen	CELLULAR_COMPONENT	0.00050304	2.79309e-06	3	0	1181	82819
GO:0048731	system development	BIOLOGICAL_PROCESS	0.000980822	6.18755e-06	66	2557	1118	80262
GO:0070820	tertiary granule	CELLULAR_COMPONENT	0.00050304	2.79309e-06	3	0	1181	82819
GO:1904724	tertiary granule lumen	CELLULAR_COMPONENT	0.00050304	2.79309e-06	3	0	1181	82819
GO:0046906	tetrapyrrole binding	MOLECULAR_FUNCTION	1.33613e-08	9.85477e-12	32	496	1152	82323
GO:0016758	transferase activity, transferring hexosyl groups	MOLECULAR_FUNCTION	0.0130547	0.000136566	23	658	1161	82161
GO:0005773	vacuole	CELLULAR_COMPONENT	1.8142e-05	3.94168e-08	50	1456	1134	81363
GO:0031983	vesicle lumen	CELLULAR_COMPONENT	0.0326866	0.000423477	3	8	1181	82811
