# Supplementary material for: Differentially Expressed Genes Shared by Two Distinct Cytoplasmic Male Sterility (CMS) Types of Silene vulgaris Suggest the Importance of Oxidative Stress in Pollen Abortion
Source: Cells. 2020 Dec 16;9(12):2700. doi: 10.3390/cells9122700 (PMC7766179; doi:10.3390/cells9122700)
Supplement: Supplementary file 1 [file cells-09-02700-s001.zip › SupplTable_3.xlsx]

## Sheet: DownRegulated in F
KRA transcriptome ID	KOV transcriptome ID	Annotation	e-value	first hit blastx	GO annotation
KRA_DN126323_c0_g1	KOV_DN18772_c0_g1	ATP-citrate synthase beta chain protein 2	1.7e-80	gb|PKI78265.1|hypothetical protein CRG98_001323 [Punica granatum]	GO:0003824-IEA;GO:0046912-IEA	catalytic activity-IEA;transferase activity, transferring acyl groups, acyl groups converted into alkyl on transfer-IEA	Molecular Function-IEA;Molecular Function-IEA
KRA_DN17081_c0_g1	KOV_DN53315_c0_g2	putative F-box protein At5g60060	3.5e-09	gb|KNA21030.1|hypothetical protein SOVF_045810 [Spinacia oleracea]
KRA_DN23353_c0_g1	KOV_DN28090_c0_g1	LIM domain-containing protein WLIM2b-like	2.5e-59	gb|KMT12109.1|hypothetical protein BVRB_5g100620 [Beta vulgaris subsp. vulgaris]/ref|XP_010676493.1|PREDICTED: LIM domain-containing protein WLIM2b [Beta vulgaris subsp. vulgaris]	GO:0046872-IEA	metal ion binding-IEA	Molecular Function-IEA
KRA_DN25290_c0_g1	KOV_DN20956_c0_g1	aquaporin TIP1-3	2.8e-138	gb|ESR49303.1|hypothetical protein CICLE_v10032534mg [Citrus clementina]/gb|KDO67730.1|hypothetical protein CISIN_1g025464mg [Citrus sinensis]/gb|QCX35429.1|putative aquaporin TIP11 [Citrus sinensis]/ref|XP_006436063.1|aquaporin TIP1-3 [Citrus clementina]/dbj|GAY45277.1|hypothetical protein CUMW_088300 [Citrus unshiu]/ref|XP_006486051.1|aquaporin TIP1-3 [Citrus sinensis]	GO:0015204-IEA;GO:0071918-IEA;GO:0055085-IEA;GO:0015840-IEA;GO:0015267-IEA;GO:0016020-IEA;GO:0016021-IEA;GO:0015250-IBA;GO:0015250-IEA;GO:0006833-IEA	urea transmembrane transporter activity-IEA;urea transmembrane transport-IEA;transmembrane transport-IEA;urea transport-IEA;channel activity-IEA;membrane-IEA;integral component of membrane-IEA;water channel activity-IBA;water channel activity-IEA;water transport-IEA	Molecular Function-IEA;Biological Process-IEA;Biological Process-IEA;Biological Process-IEA;Molecular Function-IEA;Cellular Component-IEA;Cellular Component-IEA;Molecular Function-IBA;Molecular Function-IEA;Biological Process-IEA
KRA_DN34856_c0_g1	KOV_DN19865_c0_g1	uncharacterized protein LOC110800975	4.3e-50	ref|XP_021861980.1|uncharacterized protein LOC110800975 [Spinacia oleracea]
KRA_DN35378_c0_g1	KOV_DN51934_c0_g1	fibroin heavy chain	6.3e-07	ref|XP_010685423.1|PREDICTED: fibroin heavy chain [Beta vulgaris subsp. vulgaris]/gb|KMT04927.1|hypothetical protein BVRB_7g170930 [Beta vulgaris subsp. vulgaris]
KRA_DN35720_c0_g1	KOV_DN13808_c0_g2	agamous-like MADS-box protein AGL80	1.2e-21	ref|XP_030503101.1|agamous-like MADS-box protein AGL80 [Cannabis sativa]	GO:0000981-IEA;GO:0000981-IBA;GO:0003677-IEA;GO:0008134-IBA;GO:0007275-IBA;GO:0046983-IEA;GO:0000977-IBA;GO:0044212-IBA;GO:0000976-IBA;GO:0000987-IEA;GO:0043565-IBA;GO:0005634-IEA;GO:0005634-IBA;GO:0045944-IEA	DNA-binding transcription factor activity, RNA polymerase II-specific-IEA;DNA-binding transcription factor activity, RNA polymerase II-specific-IBA;DNA binding-IEA;transcription factor binding-IBA;multicellular organism development-IBA;protein dimerization activity-IEA;RNA polymerase II transcription regulatory region sequence-specific DNA binding-IBA;transcription regulatory region sequence-spec…	Molecular Function-IEA;Molecular Function-IBA;Molecular Function-IEA;Molecular Function-IBA;Biological Process-IBA;Molecular Function-IEA;Molecular Function-IBA;Molecular Function-IBA;Molecular Function-IBA;Molecular Function-IEA;Molecular Function-IBA;Cellular Component-IEA;Cellular Component-IBA;Biological Process-IEA
KRA_DN37273_c0_g1	KOV_DN12259_c0_g2	hypothetical protein BVRB_9g215280	9.1e-06	gb|KMT01524.1|hypothetical protein BVRB_9g215280 [Beta vulgaris subsp. vulgaris]
KRA_DN37834_c0_g1	KOV_DN74549_c0_g1	hypothetical protein BVRB_3g062030	0.0002	gb|KMT15081.1|hypothetical protein BVRB_3g062030 [Beta vulgaris subsp. vulgaris]
KRA_DN37884_c0_g1	KOV_DN36301_c0_g1	HVA22-like protein i	6.5e-105	gb|KNA16943.1|hypothetical protein SOVF_084590 [Spinacia oleracea]/ref|XP_021863340.1|HVA22-like protein i [Spinacia oleracea]	GO:0016020-IEA	membrane-IEA	Cellular Component-IEA
KRA_DN38072_c0_g2	KOV_DN64750_c0_g1	F-box protein At5g03970-like	2.8e-09	ref|XP_021775072.1|uncharacterized protein LOC110738920 [Chenopodium quinoa]	GO:0016020-IEA;GO:0016021-IEA	membrane-IEA;integral component of membrane-IEA	Cellular Component-IEA;Cellular Component-IEA
KRA_DN38563_c0_g1	KOV_DN75127_c0_g2	F-box/LRR-repeat protein At4g14103-like	7.4e-13	gb|KAE7995433.1|hypothetical protein FH972_000227 [Carpinus fangiana]
KRA_DN38747_c0_g1	KOV_DN32135_c0_g1	uncharacterized protein LOC110789052	7.5e-22	ref|XP_021849388.1|uncharacterized protein LOC110789052 [Spinacia oleracea]/ref|XP_021851594.1|uncharacterized protein LOC110791149 [Spinacia oleracea]
KRA_DN39252_c0_g1	KOV_DN26761_c0_g1	F-box protein CPR30-like	0.00035	gb|RHN67675.1|putative F-box domain-containing protein [Medicago truncatula]
KRA_DN39636_c0_g2	KOV_DN3860_c0_g1	retroelement pol polyprotein-like	2.2e-143	emb|CAN67762.1|hypothetical protein VITISV_040650 [Vitis vinifera]	GO:0008270-IEA;GO:0015074-IEA;GO:0003676-IEA	zinc ion binding-IEA;DNA integration-IEA;nucleic acid binding-IEA	Molecular Function-IEA;Biological Process-IEA;Molecular Function-IEA
KRA_DN39675_c0_g1	KOV_DN49774_c0_g1	F-box/LRR-repeat protein 13-like	1.4e-20	ref|XP_021754559.1|F-box/LRR-repeat protein 13-like [Chenopodium quinoa]/ref|XP_021752936.1|F-box/LRR-repeat protein 13-like [Chenopodium quinoa]/ref|XP_021754560.1|F-box/LRR-repeat protein 13-like [Chenopodium quinoa]/ref|XP_021752931.1|F-box/LRR-repeat protein 13-like [Chenopodium quinoa]/ref|XP_021752934.1|F-box/LRR-repeat protein 13-like [Chenopodium quinoa]/ref|XP_021732102.1|F-box/LRR-repea…
KRA_DN39859_c0_g1	KOV_DN9363_c0_g1	40S ribosomal protein S15	2.8e-83	gb|KAF0908927.1|hypothetical protein E2562_030223 [Oryza meyeriana var. granulata]	GO:0003723-IEA;GO:0003735-IBA;GO:0003735-IEA;GO:0022627-IBA;GO:0015935-IEA;GO:0000028-IBA;GO:0005840-IEA;GO:0006412-IEA	RNA binding-IEA;structural constituent of ribosome-IBA;structural constituent of ribosome-IEA;cytosolic small ribosomal subunit-IBA;small ribosomal subunit-IEA;ribosomal small subunit assembly-IBA;ribosome-IEA;translation-IEA	Molecular Function-IEA;Molecular Function-IBA;Molecular Function-IEA;Cellular Component-IBA;Cellular Component-IEA;Biological Process-IBA;Cellular Component-IEA;Biological Process-IEA
KRA_DN40616_c0_g1	KOV_DN5558_c1_g1	PREDICTED: uncharacterized protein LOC104898185	0	ref|XP_010683527.1|PREDICTED: uncharacterized protein LOC104898185 [Beta vulgaris subsp. vulgaris]	GO:0016020-IEA;GO:0016021-IEA	membrane-IEA;integral component of membrane-IEA	Cellular Component-IEA;Cellular Component-IEA
KRA_DN40873_c0_g1	KOV_DN21634_c0_g1	B3 domain-containing transcription factor VRN1-like	9.8e-41	gb|KMT00538.1|hypothetical protein BVRB_9g218360 [Beta vulgaris subsp. vulgaris]/ref|XP_010690981.1|PREDICTED: B3 domain-containing protein At1g49475 [Beta vulgaris subsp. vulgaris]	GO:0003677-IEA;GO:0016020-IEA;GO:0016021-IEA;GO:0005634-IEA	DNA binding-IEA;membrane-IEA;integral component of membrane-IEA;nucleus-IEA	Molecular Function-IEA;Cellular Component-IEA;Cellular Component-IEA;Cellular Component-IEA
KRA_DN41000_c0_g1	KOV_DN3074_c0_g2	plant self-incompatibility protein S1 family	3e-19	gb|OTG35688.1|putative plant self-incompatibility protein S1 family [Helianthus annuus]
KRA_DN41076_c0_g1	KOV_DN128256_c0_g1	hypothetical protein	4.5e-39	emb|CCA66040.1|hypothetical protein [Beta vulgaris subsp. vulgaris]	GO:0090502-IEA;GO:0004523-IEA;GO:0003676-IEA	RNA phosphodiester bond hydrolysis, endonucleolytic-IEA;RNA-DNA hybrid ribonuclease activity-IEA;nucleic acid binding-IEA	Biological Process-IEA;Molecular Function-IEA;Molecular Function-IEA
KRA_DN41246_c0_g1	KOV_DN36202_c0_g2	hypothetical protein DM860_017750	3e-80	gb|RAL41201.1|hypothetical protein DM860_017750 [Cuscuta australis]	GO:0016020-IEA;GO:0016021-IEA	membrane-IEA;integral component of membrane-IEA	Cellular Component-IEA;Cellular Component-IEA
KRA_DN41262_c0_g1	KOV_DN69319_c0_g1	PREDICTED: uncharacterized protein LOC104890957 isoform X1	5.1e-72	ref|XP_010674876.1|PREDICTED: uncharacterized protein LOC104890957 isoform X1 [Beta vulgaris subsp. vulgaris]/gb|KMT13452.1|hypothetical protein BVRB_4g082310 [Beta vulgaris subsp. vulgaris]	GO:0016020-IEA;GO:0016021-IEA	membrane-IEA;integral component of membrane-IEA	Cellular Component-IEA;Cellular Component-IEA
KRA_DN41273_c0_g1	KOV_DN103126_c0_g1	guanosine nucleotide diphosphate dissociation inhibitor At5g09550	0	ref|XP_021776110.1|guanosine nucleotide diphosphate dissociation inhibitor At5g09550-like [Chenopodium quinoa]	GO:0005092-IEA;GO:0005093-IEA;GO:0007264-IEA;GO:0050790-IEA;GO:0015031-IEA	GDP-dissociation inhibitor activity-IEA;Rab GDP-dissociation inhibitor activity-IEA;small GTPase mediated signal transduction-IEA;regulation of catalytic activity-IEA;protein transport-IEA	Molecular Function-IEA;Molecular Function-IEA;Biological Process-IEA;Biological Process-IEA;Biological Process-IEA
KRA_DN41854_c0_g1	KOV_DN88629_c0_g1	probable serine/threonine-protein kinase DDB_G0291918	2.1e-60	ref|XP_022762145.1|uncharacterized protein LOC111308060 [Durio zibethinus]
KRA_DN42110_c0_g1	KOV_DN8492_c0_g2	glycine-rich protein	1.8e-08	dbj|BAA11512.1|glycine-rich protein [Silene latifolia subsp. alba]
KRA_DN42368_c0_g1	KOV_DN19580_c0_g2	scopoletin glucosyltransferase-like	0	ref|XP_021748869.1|scopoletin glucosyltransferase-like [Chenopodium quinoa]	GO:0016757-IEA;GO:0008194-IBA;GO:0016758-IEA;GO:0043231-IBA;GO:0016740-IEA	transferase activity, transferring glycosyl groups-IEA;UDP-glycosyltransferase activity-IBA;transferase activity, transferring hexosyl groups-IEA;intracellular membrane-bounded organelle-IBA;transferase activity-IEA	Molecular Function-IEA;Molecular Function-IBA;Molecular Function-IEA;Cellular Component-IBA;Molecular Function-IEA
KRA_DN42748_c0_g1	KOV_DN20768_c0_g1	BURP domain protein RD22	1.3e-48	gb|EYU20466.1|hypothetical protein MIMGU_mgv1a020040mg, partial [Erythranthe guttata]
KRA_DN42813_c0_g1	KOV_DN53242_c0_g1	Kinesin-like protein	3.3e-137	ref|XP_021760585.1|uncharacterized protein LOC110725411 [Chenopodium quinoa]	GO:0016020-IEA;GO:0016021-IEA;GO:0005886-IEA	membrane-IEA;integral component of membrane-IEA;plasma membrane-IEA	Cellular Component-IEA;Cellular Component-IEA;Cellular Component-IEA
KRA_DN43126_c0_g1	KOV_DN24059_c0_g1	ervatamin-B isoform X2	2.9e-152	ref|XP_021732951.1|zingipain-1-like [Chenopodium quinoa]	GO:0005615-IBA;GO:0008233-IEA;GO:0032440-IEA;GO:0016491-IEA;GO:0006508-IEA;GO:0004197-IBA;GO:0055114-IEA;GO:0008234-IEA;GO:0005764-IBA;GO:0051603-IBA;GO:0016787-IEA	extracellular space-IBA;peptidase activity-IEA;2-alkenal reductase [NAD(P)+] activity-IEA;oxidoreductase activity-IEA;proteolysis-IEA;cysteine-type endopeptidase activity-IBA;oxidation-reduction process-IEA;cysteine-type peptidase activity-IEA;lysosome-IBA;proteolysis involved in cellular protein catabolic process-IBA;hydrolase activity-IEA	Cellular Component-IBA;Molecular Function-IEA;Molecular Function-IEA;Molecular Function-IEA;Biological Process-IEA;Molecular Function-IBA;Biological Process-IEA;Molecular Function-IEA;Cellular Component-IBA;Biological Process-IBA;Molecular Function-IEA
KRA_DN43413_c0_g1	KOV_DN5323_c0_g2	Plant self-incompatibility S1	1.2e-22	gb|OAY55672.1|hypothetical protein MANES_03G171700 [Manihot esculenta]
KRA_DN43632_c0_g1	KOV_DN22296_c0_g2	RNA-binding protein pno1-like	2.2e-82	ref|XP_011000336.1|PREDICTED: RNA-binding protein pno1-like [Populus euphratica]	GO:0003723-IEA;GO:0003676-IEA	RNA binding-IEA;nucleic acid binding-IEA	Molecular Function-IEA;Molecular Function-IEA
KRA_DN43766_c0_g1	KOV_DN37090_c0_g1	hypothetical protein DM860_009232	1.4e-21	gb|RAL42725.1|hypothetical protein DM860_009232 [Cuscuta australis]
KRA_DN44106_c0_g1	KOV_DN5404_c2_g1	putative pectinesterase 11	6.6e-159	gb|KMT20706.1|hypothetical protein BVRB_1g006810 [Beta vulgaris subsp. vulgaris]	GO:0052689-IBA;GO:0045330-IEA;GO:0030599-IEA;GO:0030599-IBA;GO:0042545-IEA;GO:0045490-IBA;GO:0016787-IEA	carboxylic ester hydrolase activity-IBA;aspartyl esterase activity-IEA;pectinesterase activity-IEA;pectinesterase activity-IBA;cell wall modification-IEA;pectin catabolic process-IBA;hydrolase activity-IEA	Molecular Function-IBA;Molecular Function-IEA;Molecular Function-IEA;Molecular Function-IBA;Biological Process-IEA;Biological Process-IBA;Molecular Function-IEA
KRA_DN44364_c0_g3	KOV_DN32603_c0_g1	FBA_3 domain-containing protein	4.4e-06	gb|KAA8534268.1|hypothetical protein F0562_031785 [Nyssa sinensis]
KRA_DN44663_c0_g1	KOV_DN115118_c0_g1	Werner Syndrome-like exonuclease	1.2e-68	gb|KNA11967.1|hypothetical protein SOVF_130150 [Spinacia oleracea]	GO:0090305-IEA;GO:0008408-IEA;GO:0006139-IEA;GO:0003676-IEA	nucleic acid phosphodiester bond hydrolysis-IEA;3'-5' exonuclease activity-IEA;nucleobase-containing compound metabolic process-IEA;nucleic acid binding-IEA	Biological Process-IEA;Molecular Function-IEA;Biological Process-IEA;Molecular Function-IEA
KRA_DN44878_c0_g1	KOV_DN5541_c0_g1	EGF domain-specific O-linked N-acetylglucosamine transferase-like	4.7e-102	ref|XP_024927253.1|uncharacterized protein LOC112490914 [Ziziphus jujuba]	GO:0016757-IEA	transferase activity, transferring glycosyl groups-IEA	Molecular Function-IEA
KRA_DN44911_c0_g1	KOV_DN19149_c0_g2	uncharacterized protein LOC110788364	4.4e-83	ref|XP_021848688.1|uncharacterized protein LOC110788364 [Spinacia oleracea]/gb|KNA13628.1|hypothetical protein SOVF_114950 [Spinacia oleracea]	GO:0016020-IEA;GO:0016021-IEA	membrane-IEA;integral component of membrane-IEA	Cellular Component-IEA;Cellular Component-IEA
KRA_DN45544_c4_g1	KOV_DN17312_c0_g1	auxin-responsive protein SAUR64-like	1.1e-37	ref|XP_021753554.1|auxin-responsive protein SAUR68-like [Chenopodium quinoa]	GO:0009733-IEA	response to auxin-IEA	Biological Process-IEA
KRA_DN46593_c1_g3	KOV_DN87810_c0_g1	PREDICTED: uncharacterized protein LOC105954928	0.0094	gb|EYU40175.1|hypothetical protein MIMGU_mgv1a021849mg [Erythranthe guttata]/ref|XP_012834067.1|PREDICTED: uncharacterized protein LOC105954928 [Erythranthe guttata]
KRA_DN46765_c0_g1	KOV_DN4532_c0_g2	eukaryotic translation initiation factor 3 subunit G-like	4e-88	ref|XP_006365388.1|PREDICTED: eukaryotic translation initiation factor 3 subunit G-like [Solanum tuberosum]	GO:0003743-IEA;GO:0005737-IEA;GO:0003723-IEA;GO:0001732-IEA;GO:0016282-IEA;GO:0002183-IEA;GO:0005852-IEA;GO:0033290-IEA;GO:0006412-IEA;GO:0006413-IEA;GO:0003676-IEA	translation initiation factor activity-IEA;cytoplasm-IEA;RNA binding-IEA;formation of cytoplasmic translation initiation complex-IEA;eukaryotic 43S preinitiation complex-IEA;cytoplasmic translational initiation-IEA;eukaryotic translation initiation factor 3 complex-IEA;eukaryotic 48S preinitiation complex-IEA;translation-IEA;translational initiation-IEA;nucleic acid binding-IEA	Molecular Function-IEA;Cellular Component-IEA;Molecular Function-IEA;Biological Process-IEA;Cellular Component-IEA;Biological Process-IEA;Cellular Component-IEA;Cellular Component-IEA;Biological Process-IEA;Biological Process-IEA;Molecular Function-IEA
KRA_DN46942_c0_g5	KOV_DN5982_c0_g1	peptidyl-prolyl cis-trans isomerase	4e-88	gb|ASZ85182.1|peptidyl-prolyl cis-trans isomerase 1 [Hylocereus polyrhizus]	GO:0003755-IBA;GO:0003755-IEA;GO:0009507-IBA;GO:0005829-IBA;GO:0042026-IBA;GO:0005794-IBA;GO:0000413-IEA;GO:0051082-IBA;GO:0016853-IEA;GO:0006457-IEA;GO:0005886-IBA;GO:0016018-IBA	peptidyl-prolyl cis-trans isomerase activity-IBA;peptidyl-prolyl cis-trans isomerase activity-IEA;chloroplast-IBA;cytosol-IBA;protein refolding-IBA;Golgi apparatus-IBA;protein peptidyl-prolyl isomerization-IEA;unfolded protein binding-IBA;isomerase activity-IEA;protein folding-IEA;plasma membrane-IBA;cyclosporin A binding-IBA	Molecular Function-IBA;Molecular Function-IEA;Cellular Component-IBA;Cellular Component-IBA;Biological Process-IBA;Cellular Component-IBA;Biological Process-IEA;Molecular Function-IBA;Molecular Function-IEA;Biological Process-IEA;Cellular Component-IBA;Molecular Function-IBA
KRA_DN47072_c0_g5	KOV_DN29604_c0_g1	NAC transcription factor 25-like	1.3e-161	ref|XP_021740524.1|NAC transcription factor 25-like [Chenopodium quinoa]	GO:0003677-IEA;GO:0048731-IBA;GO:0006355-IEA;GO:0005634-IEA	DNA binding-IEA;system development-IBA;regulation of transcription, DNA-templated-IEA;nucleus-IEA	Molecular Function-IEA;Biological Process-IBA;Biological Process-IEA;Cellular Component-IEA
KRA_DN47597_c5_g3	KOV_DN80210_c0_g1	protein FAR1-RELATED SEQUENCE 5-like	1.1e-25	ref|XP_021835073.1|protein FAR1-RELATED SEQUENCE 5-like [Spinacia oleracea]
KRA_DN48191_c0_g1	KOV_DN87118_c0_g1	glutamine synthetase nodule isozyme-like	0	ref|XP_021735412.1|glutamine synthetase nodule isozyme-like [Chenopodium quinoa]	GO:0000166-IEA;GO:0005737-IEA;GO:0003824-IEA;GO:0006807-IEA;GO:0006542-IEA;GO:0004356-IEA;GO:0016874-IEA;GO:0005524-IEA	nucleotide binding-IEA;cytoplasm-IEA;catalytic activity-IEA;nitrogen compound metabolic process-IEA;glutamine biosynthetic process-IEA;glutamate-ammonia ligase activity-IEA;ligase activity-IEA;ATP binding-IEA	Molecular Function-IEA;Cellular Component-IEA;Molecular Function-IEA;Biological Process-IEA;Biological Process-IEA;Molecular Function-IEA;Molecular Function-IEA;Molecular Function-IEA
KRA_DN48226_c0_g1	KOV_DN25736_c0_g1	mitogen-activated protein kinase kinase kinase 1	1e-83	ref|XP_021769881.1|uncharacterized protein LOC110734136 [Chenopodium quinoa]	GO:0061630-IEA;GO:0008270-IEA;GO:0016567-IEA	ubiquitin protein ligase activity-IEA;zinc ion binding-IEA;protein ubiquitination-IEA	Molecular Function-IEA;Molecular Function-IEA;Biological Process-IEA
KRA_DN48381_c0_g1	KOV_DN3555_c0_g2	putative xyloglucan endotransglucosylase/hydrolase protein 1	1.6e-117	ref|XP_021720061.1|xyloglucan endotransglucosylase/hydrolase protein 3-like [Chenopodium quinoa]	GO:0048046-IEA;GO:0005618-IEA;GO:0071555-IEA;GO:0016740-IEA;GO:0016762-IEA;GO:0016787-IEA;GO:0016798-IEA;GO:0010411-IEA;GO:0008152-IEA;GO:0006073-IEA;GO:0004553-IEA;GO:0005576-IEA;GO:0042546-IEA;GO:0005975-IEA	apoplast-IEA;cell wall-IEA;cell wall organization-IEA;transferase activity-IEA;xyloglucan:xyloglucosyl transferase activity-IEA;hydrolase activity-IEA;hydrolase activity, acting on glycosyl bonds-IEA;xyloglucan metabolic process-IEA;metabolic process-IEA;cellular glucan metabolic process-IEA;hydrolase activity, hydrolyzing O-glycosyl compounds-IEA;extracellular region-IEA;cell wall biogenesis-IEA…	Cellular Component-IEA;Cellular Component-IEA;Biological Process-IEA;Molecular Function-IEA;Molecular Function-IEA;Molecular Function-IEA;Molecular Function-IEA;Biological Process-IEA;Biological Process-IEA;Biological Process-IEA;Molecular Function-IEA;Cellular Component-IEA;Biological Process-IEA;Biological Process-IEA
KRA_DN48387_c2_g3	KOV_DN3348_c0_g1	hypersensitive-induced response protein 1-like	4.4e-12	ref|XP_010683255.1|PREDICTED: hypersensitive-induced response protein 2 [Beta vulgaris subsp. vulgaris]/gb|KMT07130.1|hypothetical protein BVRB_6g154580 [Beta vulgaris subsp. vulgaris]/ref|XP_010683254.1|PREDICTED: hypersensitive-induced response protein 2 [Beta vulgaris subsp. vulgaris]
KRA_DN48411_c0_g1	KOV_DN30714_c0_g1	probable serine/threonine-protein kinase PBL10	4.8e-16	gb|ATP84485.1|MLPK [Corylus heterophylla x Corylus avellana]	GO:0000166-IEA;GO:0016310-IEA;GO:0004672-IEA;GO:0016301-IEA;GO:0004674-IEA;GO:0005524-IEA;GO:0006468-IEA	nucleotide binding-IEA;phosphorylation-IEA;protein kinase activity-IEA;kinase activity-IEA;protein serine/threonine kinase activity-IEA;ATP binding-IEA;protein phosphorylation-IEA	Molecular Function-IEA;Biological Process-IEA;Molecular Function-IEA;Molecular Function-IEA;Molecular Function-IEA;Molecular Function-IEA;Biological Process-IEA
KRA_DN48468_c3_g1	KOV_DN1956_c0_g1	very-long-chain 3-oxoacyl-CoA reductase 1-like	0	ref|XP_021854274.1|very-long-chain 3-oxoacyl-CoA reductase 1-like [Spinacia oleracea]/gb|KNA04185.1|hypothetical protein SOVF_201990 [Spinacia oleracea]	GO:0016020-IEA;GO:0016021-IEA;GO:0055114-IEA;GO:0005783-IBA;GO:0045703-IBA	membrane-IEA;integral component of membrane-IEA;oxidation-reduction process-IEA;endoplasmic reticulum-IBA;ketoreductase activity-IBA	Cellular Component-IEA;Cellular Component-IEA;Biological Process-IEA;Cellular Component-IBA;Molecular Function-IBA
KRA_DN48468_c3_g2	KOV_DN107911_c0_g1	very-long-chain 3-oxoacyl-CoA reductase 1-like	5e-09	gb|KAE9607992.1|putative very-long-chain 3-oxoacyl-CoA reductase [Lupinus albus]	GO:0016020-IEA;GO:0016021-IEA	membrane-IEA;integral component of membrane-IEA	Cellular Component-IEA;Cellular Component-IEA
KRA_DN48799_c0_g1	KOV_DN11437_c0_g1	zinc finger protein 4-like	4.4e-53	ref|XP_010691646.1|PREDICTED: zinc finger protein 7-like [Beta vulgaris subsp. vulgaris]	GO:0003676-IEA	nucleic acid binding-IEA	Molecular Function-IEA
KRA_DN48927_c2_g1	KOV_DN11823_c0_g1	E3 ubiquitin-protein ligase AIP2	3.5e-119	ref|XP_021761088.1|E3 ubiquitin-protein ligase AIP2-like [Chenopodium quinoa]	GO:0005829-IEA;GO:0009788-IEA;GO:0009737-IEA;GO:0016567-IEA;GO:0004842-IEA;GO:0005634-IEA	cytosol-IEA;negative regulation of abscisic acid-activated signaling pathway-IEA;response to abscisic acid-IEA;protein ubiquitination-IEA;ubiquitin-protein transferase activity-IEA;nucleus-IEA	Cellular Component-IEA;Biological Process-IEA;Biological Process-IEA;Biological Process-IEA;Molecular Function-IEA;Cellular Component-IEA
KRA_DN49044_c1_g1	KOV_DN12582_c0_g2	putative peroxygenase 4	4e-58	ref|XP_028115228.1|probable peroxygenase 5 isoform X6 [Camellia sinensis]	GO:0016020-IEA;GO:0016021-IEA	membrane-IEA;integral component of membrane-IEA	Cellular Component-IEA;Cellular Component-IEA
KRA_DN49199_c0_g1	KOV_DN17927_c0_g2	probable aquaporin NIP7-1	1.2e-72	gb|KNA19079.1|hypothetical protein SOVF_064220 [Spinacia oleracea]	GO:0055085-IEA;GO:0015267-IEA;GO:0016020-IEA;GO:0016021-IEA	transmembrane transport-IEA;channel activity-IEA;membrane-IEA;integral component of membrane-IEA	Biological Process-IEA;Molecular Function-IEA;Cellular Component-IEA;Cellular Component-IEA
KRA_DN49457_c0_g1	KOV_DN11904_c0_g1	NAD(P)-linked oxidoreductase superfamily protein	4.2e-07	gb|OAP19645.1|hypothetical protein AXX17_AT1G06330 [Arabidopsis thaliana]	GO:0010287-IEA;GO:0010287-IDA;GO:0009507-IEA;GO:0009507-IDA;GO:0016491-IEA;GO:0009535-IDA;GO:0055114-IEA;GO:0009941-IDA;GO:0005576-N/A;GO:0009536-IEA	plastoglobule-IEA;plastoglobule-IDA;chloroplast-IEA;chloroplast-IDA;oxidoreductase activity-IEA;chloroplast thylakoid membrane-IDA;oxidation-reduction process-IEA;chloroplast envelope-IDA;extracellular region-N/A;plastid-IEA	Cellular Component-IEA;Cellular Component-IDA;Cellular Component-IEA;Cellular Component-IDA;Molecular Function-IEA;Cellular Component-IDA;Biological Process-IEA;Cellular Component-IDA;Cellular Component-N/A;Cellular Component-IEA
KRA_DN49507_c0_g1	KOV_DN29923_c0_g1	glucan endo-1,3-beta-glucosidase 12 isoform X1	5.2e-69	ref|XP_010687021.1|PREDICTED: glucan endo-1,3-beta-glucosidase 12 isoform X1 [Beta vulgaris subsp. vulgaris]	GO:0008152-IEA;GO:0016020-IEA;GO:0016021-IEA;GO:0042973-IEA;GO:0016798-IEA;GO:0016787-IEA	metabolic process-IEA;membrane-IEA;integral component of membrane-IEA;glucan endo-1,3-beta-D-glucosidase activity-IEA;hydrolase activity, acting on glycosyl bonds-IEA;hydrolase activity-IEA	Biological Process-IEA;Cellular Component-IEA;Cellular Component-IEA;Molecular Function-IEA;Molecular Function-IEA;Molecular Function-IEA
KRA_DN49540_c0_g2	KOV_DN6280_c1_g1	probable E3 ubiquitin-protein ligase RHY1A	8.7e-05	gb|KMS97606.1|hypothetical protein BVRB_5g125750 [Beta vulgaris subsp. vulgaris]	GO:0008270-IEA;GO:0061929-IEA	zinc ion binding-IEA;gamma-glutamylaminecyclotransferase activity-IEA	Molecular Function-IEA;Molecular Function-IEA
KRA_DN49656_c0_g1	KOV_DN111047_c0_g1	Soluble inorganic pyrophosphatase 4	1e-137	ref|XP_010684178.1|PREDICTED: soluble inorganic pyrophosphatase 1 [Beta vulgaris subsp. vulgaris]/gb|KMT06183.1|hypothetical protein BVRB_7g162540 [Beta vulgaris subsp. vulgaris]	GO:0000287-IEA;GO:0005737-IEA;GO:0004427-IEA;GO:0004427-IBA;GO:0005829-IBA;GO:0006796-IEA;GO:0006796-IBA	magnesium ion binding-IEA;cytoplasm-IEA;inorganic diphosphatase activity-IEA;inorganic diphosphatase activity-IBA;cytosol-IBA;phosphate-containing compound metabolic process-IEA;phosphate-containing compound metabolic process-IBA	Molecular Function-IEA;Cellular Component-IEA;Molecular Function-IEA;Molecular Function-IBA;Cellular Component-IBA;Biological Process-IEA;Biological Process-IBA
KRA_DN49878_c0_g1	KOV_DN22803_c0_g1	fe(2+) transport protein 1-like	3e-170	ref|XP_021745658.1|fe(2+) transport protein 1-like [Chenopodium quinoa]	GO:0055085-IEA;GO:0046873-IEA;GO:0016020-IEA;GO:0016020-IBA;GO:0016021-IEA;GO:0030001-IEA;GO:0005385-IEA;GO:0005385-IBA;GO:0071577-IEA;GO:0071577-IBA;GO:0006811-IEA;GO:0005886-IBA	transmembrane transport-IEA;metal ion transmembrane transporter activity-IEA;membrane-IEA;membrane-IBA;integral component of membrane-IEA;metal ion transport-IEA;zinc ion transmembrane transporter activity-IEA;zinc ion transmembrane transporter activity-IBA;zinc ion transmembrane transport-IEA;zinc ion transmembrane transport-IBA;ion transport-IEA;plasma membrane-IBA	Biological Process-IEA;Molecular Function-IEA;Cellular Component-IEA;Cellular Component-IBA;Cellular Component-IEA;Biological Process-IEA;Molecular Function-IEA;Molecular Function-IBA;Biological Process-IEA;Biological Process-IBA;Biological Process-IEA;Cellular Component-IBA
KRA_DN49915_c2_g1	KOV_DN1317_c0_g3	mitochondrial inner membrane protein OXA1-like	1.4e-12	gb|KNA13226.1|hypothetical protein SOVF_118710 [Spinacia oleracea]/ref|XP_021846658.1|mitochondrial inner membrane protein OXA1-like [Spinacia oleracea]	GO:0016020-IEA;GO:0016021-IEA;GO:0090150-IEA;GO:0032977-IEA	membrane-IEA;integral component of membrane-IEA;establishment of protein localization to membrane-IEA;membrane insertase activity-IEA	Cellular Component-IEA;Cellular Component-IEA;Biological Process-IEA;Molecular Function-IEA
KRA_DN49929_c2_g4	KOV_DN35622_c0_g1	BURP domain protein RD22	3.4e-74	gb|RVW17240.1|BURP domain protein RD22 [Vitis vinifera]
KRA_DN49994_c2_g6	KOV_DN4698_c0_g2	thioredoxin-like protein Clot	5.8e-57	ref|XP_027113659.1|thioredoxin-like protein Clot [Coffea arabica]	GO:0016757-IEA;GO:0005829-IBA;GO:0047134-IBA;GO:0055114-IEA;GO:0016740-IEA;GO:0030158-IEA	transferase activity, transferring glycosyl groups-IEA;cytosol-IBA;protein-disulfide reductase activity-IBA;oxidation-reduction process-IEA;transferase activity-IEA;protein xylosyltransferase activity-IEA	Molecular Function-IEA;Cellular Component-IBA;Molecular Function-IBA;Biological Process-IEA;Molecular Function-IEA;Molecular Function-IEA
KRA_DN50022_c0_g1	KOV_DN5746_c0_g1	transcription factor MYB44-like	4.1e-97	gb|KMT18176.1|hypothetical protein BVRB_2g023500 [Beta vulgaris subsp. vulgaris]/ref|XP_010666145.1|PREDICTED: myb protein [Beta vulgaris subsp. vulgaris]	GO:0003677-IEA;GO:0005634-IEA;GO:0005634-IBA	DNA binding-IEA;nucleus-IEA;nucleus-IBA	Molecular Function-IEA;Cellular Component-IEA;Cellular Component-IBA
KRA_DN50043_c0_g2	KOV_DN88774_c0_g1	beta-fructofuranosidase, insoluble isoenzyme 1	0	ref|XP_010683702.1|PREDICTED: beta-fructofuranosidase, insoluble isoenzyme 1 [Beta vulgaris subsp. vulgaris]/gb|KMT06764.1|hypothetical protein BVRB_7g159240 [Beta vulgaris subsp. vulgaris]	GO:0008152-IEA;GO:0004553-IEA;GO:0005975-IEA;GO:0016798-IEA;GO:0016787-IEA	metabolic process-IEA;hydrolase activity, hydrolyzing O-glycosyl compounds-IEA;carbohydrate metabolic process-IEA;hydrolase activity, acting on glycosyl bonds-IEA;hydrolase activity-IEA	Biological Process-IEA;Molecular Function-IEA;Biological Process-IEA;Molecular Function-IEA;Molecular Function-IEA
KRA_DN50049_c3_g1	KOV_DN4033_c0_g1	delta(12)-fatty-acid desaturase FAD2-like	1.3e-170	ref|XP_030453024.1|delta(12)-fatty-acid desaturase FAD2-like isoform X2 [Syzygium oleosum]	GO:0016491-IEA;GO:0016717-IEA;GO:0006629-IEA;GO:0016020-IEA;GO:0016021-IEA;GO:0055114-IEA;GO:0050184-IEA	oxidoreductase activity-IEA;oxidoreductase activity, acting on paired donors, with oxidation of a pair of donors resulting in the reduction of molecular oxygen to two molecules of water-IEA;lipid metabolic process-IEA;membrane-IEA;integral component of membrane-IEA;oxidation-reduction process-IEA;phosphatidylcholine desaturase activity-IEA	Molecular Function-IEA;Molecular Function-IEA;Biological Process-IEA;Cellular Component-IEA;Cellular Component-IEA;Biological Process-IEA;Molecular Function-IEA
KRA_DN50173_c0_g1	KOV_DN13840_c0_g1	23 kDa jasmonate-induced protein-like	6.8e-70	ref|XP_021864438.1|23 kDa jasmonate-induced protein-like [Spinacia oleracea]/gb|KNA19060.1|hypothetical protein SOVF_065210 [Spinacia oleracea]
KRA_DN50185_c1_g1	KOV_DN13581_c1_g1	anthranilate N-benzoyltransferase protein 2-like	7.3e-113	gb|KMT15437.1|hypothetical protein BVRB_3g061410 [Beta vulgaris subsp. vulgaris]/ref|XP_010672788.1|PREDICTED: shikimate O-hydroxycinnamoyltransferase [Beta vulgaris subsp. vulgaris]	GO:0016747-IEA	transferase activity, transferring acyl groups other than amino-acyl groups-IEA	Molecular Function-IEA
KRA_DN50222_c0_g3	KOV_DN64000_c0_g1	transcription factor MYB26	5.4e-93	ref|XP_010685365.1|PREDICTED: transcription factor MYB26 [Beta vulgaris subsp. vulgaris]/gb|KMT04877.1|hypothetical protein BVRB_7g170440 [Beta vulgaris subsp. vulgaris]	GO:0003677-IEA;GO:0005634-IEA	DNA binding-IEA;nucleus-IEA	Molecular Function-IEA;Cellular Component-IEA
KRA_DN50283_c1_g1	KOV_DN13102_c1_g3	uncharacterized protein LOC110710280	9.5e-134	ref|XP_021744245.1|uncharacterized protein LOC110710280 [Chenopodium quinoa]	GO:0016020-IEA;GO:0016021-IEA	membrane-IEA;integral component of membrane-IEA	Cellular Component-IEA;Cellular Component-IEA
KRA_DN50321_c1_g3	KOV_DN11303_c1_g2	putative F-box protein At1g49610 isoform X1	4.2e-71	gb|KMS99009.1|hypothetical protein BVRB_3g066160 [Beta vulgaris subsp. vulgaris]	GO:0030246-IEA	carbohydrate binding-IEA	Molecular Function-IEA
KRA_DN50548_c0_g1	KOV_DN8218_c1_g1	BURP domain protein RD22-like	6.4e-102	ref|XP_021835228.1|BURP domain protein RD22-like [Spinacia oleracea]
KRA_DN50684_c5_g1	KOV_DN17053_c0_g3	serine carboxypeptidase II-3-like	3.1e-148	gb|RWR79347.1|Peptidase S10 [Cinnamomum micranthum f. kanehirae]	GO:0004180-IEA;GO:0008233-IEA;GO:0004185-IEA;GO:0004185-IBA;GO:0006508-IEA;GO:0005773-IBA;GO:0051603-IBA;GO:0016787-IEA	carboxypeptidase activity-IEA;peptidase activity-IEA;serine-type carboxypeptidase activity-IEA;serine-type carboxypeptidase activity-IBA;proteolysis-IEA;vacuole-IBA;proteolysis involved in cellular protein catabolic process-IBA;hydrolase activity-IEA	Molecular Function-IEA;Molecular Function-IEA;Molecular Function-IEA;Molecular Function-IBA;Biological Process-IEA;Cellular Component-IBA;Biological Process-IBA;Molecular Function-IEA
KRA_DN50696_c2_g3	KOV_DN4574_c0_g1	agamous-like MADS-box protein AGL15 isoform X2	2.5e-37	ref|XP_021736412.1|agamous-like MADS-box protein AGL15 isoform X2 [Chenopodium quinoa]	GO:0003677-IEA;GO:0003700-IEA;GO:0046983-IEA;GO:0006355-IEA;GO:0000977-IEA;GO:0005634-IEA;GO:0045944-IEA	DNA binding-IEA;DNA-binding transcription factor activity-IEA;protein dimerization activity-IEA;regulation of transcription, DNA-templated-IEA;RNA polymerase II transcription regulatory region sequence-specific DNA binding-IEA;nucleus-IEA;positive regulation of transcription by RNA polymerase II-IEA	Molecular Function-IEA;Molecular Function-IEA;Molecular Function-IEA;Biological Process-IEA;Molecular Function-IEA;Cellular Component-IEA;Biological Process-IEA
KRA_DN50701_c1_g1	KOV_DN4674_c0_g1	homogentisate solanesyltransferase, chloroplastic isoform X2	4e-180	gb|KMS98774.1|hypothetical protein BVRB_3g068510 [Beta vulgaris subsp. vulgaris]	GO:0016020-IEA;GO:0016021-IEA;GO:0016765-IEA	membrane-IEA;integral component of membrane-IEA;transferase activity, transferring alkyl or aryl (other than methyl) groups-IEA	Cellular Component-IEA;Cellular Component-IEA;Molecular Function-IEA
KRA_DN50946_c3_g1	KOV_DN8804_c0_g1	long chain acyl-CoA synthetase 4-like	0	gb|KMT11922.1|hypothetical protein BVRB_5g098860 [Beta vulgaris subsp. vulgaris]/ref|XP_010676297.1|PREDICTED: long chain acyl-CoA synthetase 4 [Beta vulgaris subsp. vulgaris]	GO:0003824-IEA;GO:0016874-IEA	catalytic activity-IEA;ligase activity-IEA	Molecular Function-IEA;Molecular Function-IEA
KRA_DN50973_c0_g1	KOV_DN96143_c0_g2	F-box/kelch-repeat protein At3g23880-like	6.6e-58	ref|XP_021734161.1|F-box/kelch-repeat protein At3g23880-like [Chenopodium quinoa]
KRA_DN50991_c1_g3	KOV_DN21973_c0_g1	hypothetical protein BC332_16468	0.00087	gb|PHU15263.1|hypothetical protein BC332_16468 [Capsicum chinense]
KRA_DN51036_c3_g2	KOV_DN41329_c0_g1	LRR receptor-like serine/threonine-protein kinase FLS2	4.5e-75	ref|XP_023757412.1|LRR receptor-like serine/threonine-protein kinase FLS2 [Lactuca sativa]	GO:0016020-IEA;GO:0016021-IEA	membrane-IEA;integral component of membrane-IEA	Cellular Component-IEA;Cellular Component-IEA
KRA_DN51278_c0_g4	KOV_DN22001_c0_g1	dynamin-related protein 5A	3.5e-136	gb|KMT20303.1|hypothetical protein BVRB_1g003060 [Beta vulgaris subsp. vulgaris]/ref|XP_010666618.1|PREDICTED: dynamin-related protein 5A [Beta vulgaris subsp. vulgaris]	GO:0005525-IEA;GO:0000166-IEA;GO:0003924-IEA	GTP binding-IEA;nucleotide binding-IEA;GTPase activity-IEA	Molecular Function-IEA;Molecular Function-IEA;Molecular Function-IEA
KRA_DN51603_c0_g2	KOV_DN12859_c1_g1	P-loop NTPase domain-containing protein LPA1 homolog 1-like isoform X1	3e-07	ref|XP_020258934.1|P-loop NTPase domain-containing protein LPA1-like [Asparagus officinalis]/gb|ONK79498.1|uncharacterized protein A4U43_C01F6970 [Asparagus officinalis]	GO:0010264-IEA	myo-inositol hexakisphosphate biosynthetic process-IEA	Biological Process-IEA
KRA_DN51753_c0_g2	KOV_DN98318_c0_g1	gamma-glutamyl peptidase 5	7.7e-131	gb|KMT00925.1|hypothetical protein BVRB_9g221940 [Beta vulgaris subsp. vulgaris]	GO:0006541-IEA	glutamine metabolic process-IEA	Biological Process-IEA
KRA_DN51791_c2_g1	KOV_DN3634_c0_g2	uncharacterized aarF domain-containing protein kinase At5g05200, chloroplastic	0	ref|XP_021866590.1|uncharacterized aarF domain-containing protein kinase At5g05200, chloroplastic [Spinacia oleracea]/gb|KNA15667.1|hypothetical protein SOVF_095310 [Spinacia oleracea]
KRA_DN51958_c0_g1	KOV_DN1820_c0_g1	Transcription factor hamlet like	3.2e-28	gb|KMT04723.1|hypothetical protein BVRB_7g169040 [Beta vulgaris subsp. vulgaris]/ref|XP_019106480.1|PREDICTED: uncharacterized protein LOC104899670 [Beta vulgaris subsp. vulgaris]/ref|XP_010685203.1|PREDICTED: uncharacterized protein LOC104899670 [Beta vulgaris subsp. vulgaris]
KRA_DN52014_c0_g2	KOV_DN69075_c0_g1	uncharacterized protein LOC110804533	0	ref|XP_021865828.1|uncharacterized protein LOC110804533 [Spinacia oleracea]
KRA_DN52115_c3_g1	KOV_DN117378_c0_g1	ABC transporter G family member 14	0	ref|XP_010676724.1|PREDICTED: ABC transporter G family member 14 [Beta vulgaris subsp. vulgaris]	GO:0000166-IEA;GO:0016020-IEA;GO:0016021-IEA;GO:0005524-IEA;GO:0016887-IEA	nucleotide binding-IEA;membrane-IEA;integral component of membrane-IEA;ATP binding-IEA;ATPase activity-IEA	Molecular Function-IEA;Cellular Component-IEA;Cellular Component-IEA;Molecular Function-IEA;Molecular Function-IEA
KRA_DN52217_c0_g1	KOV_DN5587_c1_g1	ribosome-inactivating protein lychnin	2.7e-36	sp|P85101.1|RecName: Full=Ribosome-inactivating protein lychnin [Silene chalcedonica]/pdb|2G5X|AChain A, Crystal Structure Of Lychnin A Type 1 Ribosome Inactivating Protein (Rip) [Silene chalcedonica]	GO:0090729-IEA;GO:0030597-IDA;GO:0017148-IEA;GO:0017148-IDA;GO:0030598-IEA;GO:0030598-IDA;GO:0016787-IEA;GO:0006952-IEA	toxin activity-IEA;RNA glycosylase activity-IDA;negative regulation of translation-IEA;negative regulation of translation-IDA;rRNA N-glycosylase activity-IEA;rRNA N-glycosylase activity-IDA;hydrolase activity-IEA;defense response-IEA	Molecular Function-IEA;Molecular Function-IDA;Biological Process-IEA;Biological Process-IDA;Molecular Function-IEA;Molecular Function-IDA;Molecular Function-IEA;Biological Process-IEA
KRA_DN52395_c2_g1	KOV_DN8433_c1_g1	Transcription factor TCP20	3e-44	gb|RVW45215.1|Transcription factor TCP20 [Vitis vinifera]	GO:0003677-IEA;GO:0003677-IPI;GO:0008361-IGI;GO:0008361-IEA;GO:0005515-IPI;GO:0003700-IEA;GO:0003700-IBA;GO:0003700-IDA;GO:0003700-ISS;GO:1900056-IGI;GO:1900056-IEA;GO:0006355-IEA;GO:0044212-IEA;GO:0044212-IPI;GO:0000987-IEA;GO:0000987-IDA;GO:0043565-IBA;GO:0043565-IEA;GO:0043565-IPI;GO:0009653-TAS;GO:0005634-IEA;GO:0005634-IBA;GO:0005634-IDA	DNA binding-IEA;DNA binding-IPI;regulation of cell size-IGI;regulation of cell size-IEA;protein binding-IPI;DNA-binding transcription factor activity-IEA;DNA-binding transcription factor activity-IBA;DNA-binding transcription factor activity-IDA;DNA-binding transcription factor activity-ISS;negative regulation of leaf senescence-IGI;negative regulation of leaf senescence-IEA;regulation of transcr…	Molecular Function-IEA;Molecular Function-IPI;Biological Process-IGI;Biological Process-IEA;Molecular Function-IPI;Molecular Function-IEA;Molecular Function-IBA;Molecular Function-IDA;Molecular Function-ISS;Biological Process-IGI;Biological Process-IEA;Biological Process-IEA;Molecular Function-IEA;Molecular Function-IPI;Molecular Function-IEA;Molecular Function-IDA;Molecular Function-IBA;Molecula…
KRA_DN52426_c0_g2	KOV_DN6594_c0_g2	uncharacterized protein LOC110787576	0	ref|XP_021847924.1|uncharacterized protein LOC110787576 [Spinacia oleracea]/gb|KNA12890.1|hypothetical protein SOVF_121280 [Spinacia oleracea]
KRA_DN52633_c0_g1	KOV_DN17020_c0_g1	aluminum-activated malate transporter 2-like	0	ref|XP_021844321.1|aluminum-activated malate transporter 2-like [Spinacia oleracea]	GO:0015743-IEA;GO:0016020-IEA;GO:0016021-IEA	malate transport-IEA;membrane-IEA;integral component of membrane-IEA	Biological Process-IEA;Cellular Component-IEA;Cellular Component-IEA
KRA_DN52671_c0_g1	KOV_DN15243_c0_g1	jasmonate-induced protein homolog	4.7e-14	gb|AAA86977.1|jasmonate-induced protein homolog similar to barley jasmonate-induced protein, Swiss-Prot Accession Number P32024 [Atriplex canescens]/sp|P42764.1|RecName: Full=Jasmonate-induced protein homolog [Atriplex canescens]
KRA_DN52676_c1_g1	KOV_DN14694_c0_g1	zinc finger protein ZAT4-like	2.5e-76	ref|XP_021761538.1|uncharacterized protein LOC110726371 [Chenopodium quinoa]	GO:0003676-IEA	nucleic acid binding-IEA	Molecular Function-IEA
KRA_DN52803_c0_g1	KOV_DN14971_c1_g2	transcription factor MYB41-like	7.7e-151	ref|XP_021717496.1|transcription factor MYB41-like [Chenopodium quinoa]/ref|XP_021717538.1|transcription factor MYB41-like [Chenopodium quinoa]	GO:0003677-IEA;GO:0003700-IBA;GO:0009751-IEA;GO:0009909-IEA;GO:0006355-IEA;GO:0044212-IBA;GO:0030154-IBA;GO:0009753-IEA;GO:0043565-IBA;GO:0005634-IEA;GO:0005634-IBA	DNA binding-IEA;DNA-binding transcription factor activity-IBA;response to salicylic acid-IEA;regulation of flower development-IEA;regulation of transcription, DNA-templated-IEA;transcription regulatory region sequence-specific DNA binding-IBA;cell differentiation-IBA;response to jasmonic acid-IEA;sequence-specific DNA binding-IBA;nucleus-IEA;nucleus-IBA	Molecular Function-IEA;Molecular Function-IBA;Biological Process-IEA;Biological Process-IEA;Biological Process-IEA;Molecular Function-IBA;Biological Process-IBA;Biological Process-IEA;Molecular Function-IBA;Cellular Component-IEA;Cellular Component-IBA
KRA_DN53301_c0_g3	KOV_DN100112_c0_g1	annexin-like protein RJ4	0	ref|XP_021774433.1|annexin-like protein RJ4 [Chenopodium quinoa]	GO:0005509-IEA;GO:0005544-IEA	calcium ion binding-IEA;calcium-dependent phospholipid binding-IEA	Molecular Function-IEA;Molecular Function-IEA
KRA_DN53329_c0_g1	KOV_DN10817_c0_g1	hypothetical protein BVRB_000200	5.1e-31	gb|KMS96307.1|hypothetical protein BVRB_000200 [Beta vulgaris subsp. vulgaris]
KRA_DN53674_c0_g1	KOV_DN45340_c0_g1	acetylajmalan esterase-like	6.5e-145	gb|KMT01543.1|hypothetical protein BVRB_9g215450 [Beta vulgaris subsp. vulgaris]/ref|XP_010690534.1|PREDICTED: GDSL esterase/lipase At5g03980 [Beta vulgaris subsp. vulgaris]
KRA_DN53805_c0_g3	KOV_DN26183_c0_g1	bZIP transcription factor 11-like	9.9e-53	ref|XP_010671337.1|PREDICTED: bZIP transcription factor 11 [Beta vulgaris subsp. vulgaris]/gb|KMT16481.1|hypothetical protein BVRB_3g050990 [Beta vulgaris subsp. vulgaris]	GO:0003700-IEA;GO:0006355-IEA	DNA-binding transcription factor activity-IEA;regulation of transcription, DNA-templated-IEA	Molecular Function-IEA;Biological Process-IEA
KRA_DN53864_c2_g1	KOV_DN9260_c0_g2	Deoxyguanosinetriphosphate triphosphohydrolase-like protein	1.5e-24	gb|KNA04010.1|hypothetical protein SOVF_203680 [Spinacia oleracea]	GO:0016787-IEA	hydrolase activity-IEA	Molecular Function-IEA
KRA_DN54291_c1_g1	KOV_DN15662_c0_g1	benzyl alcohol O-benzoyltransferase-like	0	ref|XP_021852926.1|benzyl alcohol O-benzoyltransferase-like [Spinacia oleracea]/gb|KNA08666.1|hypothetical protein SOVF_160600 [Spinacia oleracea]	GO:0016747-IEA;GO:0016740-IEA	transferase activity, transferring acyl groups other than amino-acyl groups-IEA;transferase activity-IEA	Molecular Function-IEA;Molecular Function-IEA
KRA_DN54344_c0_g1	KOV_DN36891_c0_g2	protein TIFY 10A-like	3e-30	ref|XP_021720432.1|protein TIFY 10A-like [Chenopodium quinoa]	GO:2000022-IBA;GO:0009611-IBA;GO:0005634-IBA;GO:0031347-IBA	regulation of jasmonic acid mediated signaling pathway-IBA;response to wounding-IBA;nucleus-IBA;regulation of defense response-IBA	Biological Process-IBA;Biological Process-IBA;Cellular Component-IBA;Biological Process-IBA
KRA_DN54377_c1_g1	KOV_DN42303_c0_g1	3-ketoacyl-CoA synthase 10	0	ref|XP_010669633.1|PREDICTED: 3-ketoacyl-CoA synthase 10 [Beta vulgaris subsp. vulgaris]/gb|KMT17663.1|hypothetical protein BVRB_2g036090 [Beta vulgaris subsp. vulgaris]	GO:0016746-IEA;GO:0016747-IEA;GO:0003824-IEA;GO:0016020-IEA;GO:0016021-IEA;GO:0016740-IEA;GO:0006633-IEA	transferase activity, transferring acyl groups-IEA;transferase activity, transferring acyl groups other than amino-acyl groups-IEA;catalytic activity-IEA;membrane-IEA;integral component of membrane-IEA;transferase activity-IEA;fatty acid biosynthetic process-IEA	Molecular Function-IEA;Molecular Function-IEA;Molecular Function-IEA;Cellular Component-IEA;Cellular Component-IEA;Molecular Function-IEA;Biological Process-IEA
KRA_DN54398_c0_g1	KOV_DN4114_c0_g3	protein ALTERED XYLOGLUCAN 4-like	0	ref|XP_021741270.1|protein ALTERED XYLOGLUCAN 4-like [Chenopodium quinoa]	GO:0016020-IEA;GO:0016021-IEA;GO:0005794-IEA;GO:0010411-IEA	membrane-IEA;integral component of membrane-IEA;Golgi apparatus-IEA;xyloglucan metabolic process-IEA	Cellular Component-IEA;Cellular Component-IEA;Cellular Component-IEA;Biological Process-IEA
KRA_DN54454_c0_g1	KOV_DN4510_c0_g1	succinate dehydrogenase [ubiquinone] iron-sulfur subunit 2, mitochondrial	1.9e-48	gb|KMT02401.1|hypothetical protein BVRB_9g205130 [Beta vulgaris subsp. vulgaris]/ref|XP_010689037.1|PREDICTED: succinate dehydrogenase [ubiquinone] iron-sulfur subunit 2, mitochondrial [Beta vulgaris subsp. vulgaris]	GO:0016491-IEA;GO:0046872-IEA;GO:0005739-IEA;GO:0055114-IEA;GO:0051539-IEA;GO:0051537-IEA;GO:0051538-IEA;GO:0051536-IEA;GO:0008177-IEA;GO:0006099-IEA;GO:0009055-IEA;GO:0022900-IEA;GO:0005743-IEA	oxidoreductase activity-IEA;metal ion binding-IEA;mitochondrion-IEA;oxidation-reduction process-IEA;4 iron, 4 sulfur cluster binding-IEA;2 iron, 2 sulfur cluster binding-IEA;3 iron, 4 sulfur cluster binding-IEA;iron-sulfur cluster binding-IEA;succinate dehydrogenase (ubiquinone) activity-IEA;tricarboxylic acid cycle-IEA;electron transfer activity-IEA;electron transport chain-IEA;mitochondrial inn…	Molecular Function-IEA;Molecular Function-IEA;Cellular Component-IEA;Biological Process-IEA;Molecular Function-IEA;Molecular Function-IEA;Molecular Function-IEA;Molecular Function-IEA;Molecular Function-IEA;Biological Process-IEA;Molecular Function-IEA;Biological Process-IEA;Cellular Component-IEA
KRA_DN54803_c0_g2	KOV_DN960_c0_g2	probable plastid-lipid-associated protein 3, chloroplastic	1.2e-107	ref|XP_021765592.1|probable plastid-lipid-associated protein 3, chloroplastic [Chenopodium quinoa]
KRA_DN54840_c0_g2	KOV_DN49169_c0_g2	rhamnogalacturonan I rhamnosyltransferase 1-like	0	ref|XP_019105554.1|PREDICTED: uncharacterized protein At1g04910-like [Beta vulgaris subsp. vulgaris]	GO:0016757-IEA;GO:0005737-IBA;GO:0016020-IEA;GO:0016021-IEA;GO:0006004-IEA;GO:0016740-IEA;GO:0005975-IEA	transferase activity, transferring glycosyl groups-IEA;cytoplasm-IBA;membrane-IEA;integral component of membrane-IEA;fucose metabolic process-IEA;transferase activity-IEA;carbohydrate metabolic process-IEA	Molecular Function-IEA;Cellular Component-IBA;Cellular Component-IEA;Cellular Component-IEA;Biological Process-IEA;Molecular Function-IEA;Biological Process-IEA
KRA_DN54845_c1_g2	KOV_DN47119_c1_g1	Hsp70 family protein	4.9e-46	gb|KDO72893.1|hypothetical protein CISIN_1g036208mg, partial [Citrus sinensis]	GO:0044183-IBA;GO:0031072-IBA;GO:0051787-IBA;GO:0005737-IBA;GO:0051085-IBA;GO:0034620-IBA;GO:0042026-IBA;GO:0006986-IBA;GO:0051082-IBA;GO:0042623-IBA;GO:0005524-IBA;GO:0016887-IBA	protein folding chaperone-IBA;heat shock protein binding-IBA;misfolded protein binding-IBA;cytoplasm-IBA;chaperone cofactor-dependent protein refolding-IBA;cellular response to unfolded protein-IBA;protein refolding-IBA;response to unfolded protein-IBA;unfolded protein binding-IBA;ATPase activity-IBA;ATP binding-IBA;ATPase activity-IBA	Molecular Function-IBA;Molecular Function-IBA;Molecular Function-IBA;Cellular Component-IBA;Biological Process-IBA;Biological Process-IBA;Biological Process-IBA;Biological Process-IBA;Molecular Function-IBA;Molecular Function-IBA;Molecular Function-IBA;Molecular Function-IBA
KRA_DN54882_c1_g1	KOV_DN32351_c0_g1	zinc finger MYM-type protein 1-like	0	ref|XP_027915599.1|zinc finger MYM-type protein 1-like [Vigna unguiculata]
KRA_DN54928_c0_g1	KOV_DN11562_c0_g1	UDP-glucuronate:xylan alpha-glucuronosyltransferase 2-like isoform X1	0	ref|XP_010692786.1|PREDICTED: UDP-glucuronate:xylan alpha-glucuronosyltransferase 2 isoform X1 [Beta vulgaris subsp. vulgaris]	GO:0016757-IEA;GO:0045492-IEA;GO:0016020-IEA;GO:0016021-IEA;GO:0015020-IEA;GO:0016740-IEA;GO:0005794-IEA;GO:0009834-IEA	transferase activity, transferring glycosyl groups-IEA;xylan biosynthetic process-IEA;membrane-IEA;integral component of membrane-IEA;glucuronosyltransferase activity-IEA;transferase activity-IEA;Golgi apparatus-IEA;plant-type secondary cell wall biogenesis-IEA	Molecular Function-IEA;Biological Process-IEA;Cellular Component-IEA;Cellular Component-IEA;Molecular Function-IEA;Molecular Function-IEA;Cellular Component-IEA;Biological Process-IEA
KRA_DN55178_c0_g1	KOV_DN8742_c0_g1	uncharacterized endoplasmic reticulum membrane protein YGL010W-like	1e-87	ref|XP_010678484.1|PREDICTED: uncharacterized endoplasmic reticulum membrane protein C16E8.02 [Beta vulgaris subsp. vulgaris]	GO:0016020-IEA;GO:0016021-IEA	membrane-IEA;integral component of membrane-IEA	Cellular Component-IEA;Cellular Component-IEA
KRA_DN55263_c2_g3	KOV_DN10594_c0_g1	uncharacterized protein LOC110795206	1.4e-17	ref|XP_021855887.1|uncharacterized protein LOC110795206 [Spinacia oleracea]
KRA_DN55273_c0_g1	KOV_DN16716_c1_g1	equilibrative nucleotide transporter 3-like	0	ref|XP_021719525.1|equilibrative nucleotide transporter 3-like [Chenopodium quinoa]	GO:0016020-IEA;GO:0016021-IEA;GO:1901642-IEA;GO:0005337-IEA	membrane-IEA;integral component of membrane-IEA;nucleoside transmembrane transport-IEA;nucleoside transmembrane transporter activity-IEA	Cellular Component-IEA;Cellular Component-IEA;Biological Process-IEA;Molecular Function-IEA
KRA_DN55415_c0_g4	KOV_DN10994_c0_g2	probable aspartic protease At2g35615	6.4e-149	ref|XP_021842867.1|probable aspartic protease At2g35615 [Spinacia oleracea]	GO:0004190-IEA;GO:0006508-IEA	aspartic-type endopeptidase activity-IEA;proteolysis-IEA	Molecular Function-IEA;Biological Process-IEA
KRA_DN55693_c1_g1	KOV_DN35273_c0_g1	auxin-responsive protein SAUR21-like	6.1e-52	gb|KNA15363.1|hypothetical protein SOVF_098920 [Spinacia oleracea]	GO:0009733-IEA	response to auxin-IEA	Biological Process-IEA
KRA_DN55753_c0_g1	KOV_DN3731_c0_g1	protein NSP-INTERACTING KINASE 1-like	4e-154	ref|XP_021855994.1|protein NSP-INTERACTING KINASE 1-like [Spinacia oleracea]	GO:0000166-IEA;GO:0016020-IEA;GO:0016021-IEA;GO:0016310-IEA;GO:0016740-IEA;GO:0004672-IEA;GO:0016301-IEA;GO:0004674-IEA;GO:0005524-IEA;GO:0006468-IEA	nucleotide binding-IEA;membrane-IEA;integral component of membrane-IEA;phosphorylation-IEA;transferase activity-IEA;protein kinase activity-IEA;kinase activity-IEA;protein serine/threonine kinase activity-IEA;ATP binding-IEA;protein phosphorylation-IEA	Molecular Function-IEA;Cellular Component-IEA;Cellular Component-IEA;Biological Process-IEA;Molecular Function-IEA;Molecular Function-IEA;Molecular Function-IEA;Molecular Function-IEA;Molecular Function-IEA;Biological Process-IEA
KRA_DN55917_c6_g1	KOV_DN14006_c0_g2	hydroxyproline O-galactosyltransferase GALT6-like	0	ref|XP_021747936.1|hydroxyproline O-galactosyltransferase GALT6-like [Chenopodium quinoa]	GO:0016757-IEA;GO:0016020-IEA;GO:0016021-IEA;GO:0005794-IEA;GO:0006486-IEA;GO:0016740-IEA;GO:0030246-IEA	transferase activity, transferring glycosyl groups-IEA;membrane-IEA;integral component of membrane-IEA;Golgi apparatus-IEA;protein glycosylation-IEA;transferase activity-IEA;carbohydrate binding-IEA	Molecular Function-IEA;Cellular Component-IEA;Cellular Component-IEA;Cellular Component-IEA;Biological Process-IEA;Molecular Function-IEA;Molecular Function-IEA
KRA_DN55962_c0_g1	KOV_DN28833_c0_g1	Acyltransferase-like protein, chloroplastic	1e-07	gb|RVX18928.1|Acyltransferase-like protein, chloroplastic [Vitis vinifera]	GO:0016746-IEA;GO:0016747-IEA;GO:0016740-IEA	transferase activity, transferring acyl groups-IEA;transferase activity, transferring acyl groups other than amino-acyl groups-IEA;transferase activity-IEA	Molecular Function-IEA;Molecular Function-IEA;Molecular Function-IEA
KRA_DN560_c0_g1	KOV_DN64785_c0_g1	PREDICTED: uncharacterized protein LOC104903416	2.5e-26	ref|XP_010689745.1|PREDICTED: uncharacterized protein LOC104903416 [Beta vulgaris subsp. vulgaris]
KRA_DN56028_c0_g2	KOV_DN6801_c0_g1	acyl-CoA--sterol O-acyltransferase 1-like	2.7e-53	ref|XP_021851298.1|acyl-CoA--sterol O-acyltransferase 1-like [Spinacia oleracea]	GO:0016746-IEA;GO:0016020-IEA;GO:0008374-IEA;GO:0016021-IEA;GO:0016740-IEA	transferase activity, transferring acyl groups-IEA;membrane-IEA;O-acyltransferase activity-IEA;integral component of membrane-IEA;transferase activity-IEA	Molecular Function-IEA;Cellular Component-IEA;Molecular Function-IEA;Cellular Component-IEA;Molecular Function-IEA
KRA_DN56281_c3_g1	KOV_DN1779_c0_g1	HIG_1_N domain-containing protein	2.8e-31	gb|KMT14230.1|hypothetical protein BVRB_4g075890 [Beta vulgaris subsp. vulgaris]/ref|XP_010674062.1|PREDICTED: uncharacterized protein LOC104890322 [Beta vulgaris subsp. vulgaris]	GO:0005746-IBA;GO:0033617-IBA;GO:0016020-IEA;GO:0016021-IEA;GO:0031305-IBA	mitochondrial respirasome-IBA;mitochondrial cytochrome c oxidase assembly-IBA;membrane-IEA;integral component of membrane-IEA;integral component of mitochondrial inner membrane-IBA	Cellular Component-IBA;Biological Process-IBA;Cellular Component-IEA;Cellular Component-IEA;Cellular Component-IBA
KRA_DN56314_c1_g4	KOV_DN3629_c0_g1	NAC transcription factor 56-like	5.6e-123	ref|XP_010675608.1|PREDICTED: NAC transcription factor 56 [Beta vulgaris subsp. vulgaris]/gb|KMT13026.1|hypothetical protein BVRB_4g087410 [Beta vulgaris subsp. vulgaris]	GO:0003677-IEA;GO:0006355-IEA;GO:0005634-IEA	DNA binding-IEA;regulation of transcription, DNA-templated-IEA;nucleus-IEA	Molecular Function-IEA;Biological Process-IEA;Cellular Component-IEA
KRA_DN56377_c0_g1	KOV_DN40822_c0_g1	Adipose-regulatory protein, putative	7.2e-113	gb|KMT14762.1|hypothetical protein BVRB_4g075280 [Beta vulgaris subsp. vulgaris]	GO:0019915-IEA;GO:0019915-IBA;GO:0016020-IEA;GO:0016021-IEA;GO:0030176-IBA;GO:0034389-IBA	lipid storage-IEA;lipid storage-IBA;membrane-IEA;integral component of membrane-IEA;integral component of endoplasmic reticulum membrane-IBA;lipid droplet organization-IBA	Biological Process-IEA;Biological Process-IBA;Cellular Component-IEA;Cellular Component-IEA;Cellular Component-IBA;Biological Process-IBA
KRA_DN56446_c0_g1	KOV_DN8887_c0_g1	ubiquinol oxidase 2, mitochondrial-like	0	ref|XP_021768355.1|ubiquinol oxidase 2, mitochondrial-like [Chenopodium quinoa]	GO:0009916-IEA;GO:0046872-IEA;GO:0016491-IEA;GO:0102721-IEA;GO:0016020-IEA;GO:0016021-IEA;GO:0055114-IEA;GO:0070469-IEA	alternative oxidase activity-IEA;metal ion binding-IEA;oxidoreductase activity-IEA;ubiquinol:oxygen oxidoreductase activity-IEA;membrane-IEA;integral component of membrane-IEA;oxidation-reduction process-IEA;respirasome-IEA	Molecular Function-IEA;Molecular Function-IEA;Molecular Function-IEA;Molecular Function-IEA;Cellular Component-IEA;Cellular Component-IEA;Biological Process-IEA;Cellular Component-IEA
KRA_DN56529_c3_g2	KOV_DN15488_c0_g1	ubiquitin-60S ribosomal protein L40-like	1.5e-67	ref|XP_027357815.1|ubiquitin-60S ribosomal protein L40-like [Abrus precatorius]	GO:0003735-IEA;GO:0005840-IEA;GO:0006412-IEA	structural constituent of ribosome-IEA;ribosome-IEA;translation-IEA	Molecular Function-IEA;Cellular Component-IEA;Biological Process-IEA
KRA_DN56529_c4_g1	KOV_DN496_c0_g1	ubiquitin-40S ribosomal protein S27a-like	7.7e-66	ref|XP_012082969.2|ubiquitin-40S ribosomal protein S27a [Jatropha curcas]	GO:0005737-IBA;GO:0031625-IBA;GO:0003735-IEA;GO:0019941-IBA;GO:0031386-IBA;GO:0005840-IEA;GO:0006412-IEA;GO:0016567-IBA;GO:0005634-IBA	cytoplasm-IBA;ubiquitin protein ligase binding-IBA;structural constituent of ribosome-IEA;modification-dependent protein catabolic process-IBA;protein tag-IBA;ribosome-IEA;translation-IEA;protein ubiquitination-IBA;nucleus-IBA	Cellular Component-IBA;Molecular Function-IBA;Molecular Function-IEA;Biological Process-IBA;Molecular Function-IBA;Cellular Component-IEA;Biological Process-IEA;Biological Process-IBA;Cellular Component-IBA
KRA_DN56745_c0_g3	KOV_DN11354_c3_g1	ubiquitin-60S ribosomal protein L40-like	6.8e-87	gb|PRQ44005.1|putative ribosomal protein L40e [Rosa chinensis]	GO:0005737-IBA;GO:0005737-IEA;GO:0031625-IBA;GO:0003735-IEA;GO:0019941-IBA;GO:0031386-IBA;GO:0005840-IEA;GO:0006412-IEA;GO:0005634-IBA;GO:0005634-IEA;GO:0016567-IBA	cytoplasm-IBA;cytoplasm-IEA;ubiquitin protein ligase binding-IBA;structural constituent of ribosome-IEA;modification-dependent protein catabolic process-IBA;protein tag-IBA;ribosome-IEA;translation-IEA;nucleus-IBA;nucleus-IEA;protein ubiquitination-IBA	Cellular Component-IBA;Cellular Component-IEA;Molecular Function-IBA;Molecular Function-IEA;Biological Process-IBA;Molecular Function-IBA;Cellular Component-IEA;Biological Process-IEA;Cellular Component-IBA;Cellular Component-IEA;Biological Process-IBA
KRA_DN56832_c2_g2	KOV_DN11406_c0_g1	hypothetical protein F0562_026162	3.3e-13	gb|KAA8539470.1|hypothetical protein F0562_026162 [Nyssa sinensis]
KRA_DN57241_c2_g1	KOV_DN3740_c0_g1	auxin-induced protein 15A-like	7.2e-17	gb|KNA15363.1|hypothetical protein SOVF_098920 [Spinacia oleracea]	GO:0009733-IEA	response to auxin-IEA	Biological Process-IEA
KRA_DN57560_c0_g2	KOV_DN117904_c0_g1	leucine-rich repeat receptor-like serine/threonine-protein kinase BAM2	0	ref|XP_010672229.1|PREDICTED: LRR receptor-like serine/threonine-protein kinase FLS2 [Beta vulgaris subsp. vulgaris]	GO:0008270-IEA;GO:0016020-IEA;GO:0016021-IEA	zinc ion binding-IEA;membrane-IEA;integral component of membrane-IEA	Molecular Function-IEA;Cellular Component-IEA;Cellular Component-IEA
KRA_DN57659_c0_g1	KOV_DN9230_c0_g1	glycerol-3-phosphate 2-O-acyltransferase 6	0	ref|XP_021289138.1|glycerol-3-phosphate 2-O-acyltransferase 6 [Herrania umbratica]	GO:0016746-IEA;GO:0010143-IBA;GO:0090447-IBA;GO:0016020-IBA;GO:0016020-IEA;GO:0016021-IEA;GO:0016791-IBA;GO:0016740-IEA;GO:0016311-IEA	transferase activity, transferring acyl groups-IEA;cutin biosynthetic process-IBA;glycerol-3-phosphate 2-O-acyltransferase activity-IBA;membrane-IBA;membrane-IEA;integral component of membrane-IEA;phosphatase activity-IBA;transferase activity-IEA;dephosphorylation-IEA	Molecular Function-IEA;Biological Process-IBA;Molecular Function-IBA;Cellular Component-IBA;Cellular Component-IEA;Cellular Component-IEA;Molecular Function-IBA;Molecular Function-IEA;Biological Process-IEA
KRA_DN57923_c0_g2	KOV_DN75178_c0_g1	replication protein A 70 kDa DNA-binding subunit B-like	0.0048	ref|XP_020270579.1|replication protein A 70 kDa DNA-binding subunit B-like [Asparagus officinalis]
KRA_DN57992_c0_g2	KOV_DN263_c0_g1	Ctr copper transporter	1.1e-33	gb|PON80952.1|Ctr copper transporter [Trema orientale]	GO:0006878-IBA;GO:0016020-IEA;GO:0016021-IEA;GO:0005375-IEA;GO:0005375-IBA;GO:0035434-IEA;GO:0005623-IEA;GO:0005886-IBA	cellular copper ion homeostasis-IBA;membrane-IEA;integral component of membrane-IEA;copper ion transmembrane transporter activity-IEA;copper ion transmembrane transporter activity-IBA;copper ion transmembrane transport-IEA;cell-IEA;plasma membrane-IBA	Biological Process-IBA;Cellular Component-IEA;Cellular Component-IEA;Molecular Function-IEA;Molecular Function-IBA;Biological Process-IEA;Cellular Component-IEA;Cellular Component-IBA
KRA_DN58101_c0_g2	KOV_DN8859_c0_g1	PREDICTED: uncharacterized protein LOC104883105	1.7e-104	ref|XP_010665861.1|PREDICTED: uncharacterized protein LOC104883105 [Beta vulgaris subsp. vulgaris]
KRA_DN58141_c1_g1	KOV_DN25557_c0_g2	protein HOTHEAD-like	0	gb|KMS99012.1|hypothetical protein BVRB_3g066190 [Beta vulgaris subsp. vulgaris]/ref|XP_010693456.1|PREDICTED: protein HOTHEAD [Beta vulgaris subsp. vulgaris]	GO:0016614-IEA;GO:0050660-IEA;GO:0055114-IEA	oxidoreductase activity, acting on CH-OH group of donors-IEA;flavin adenine dinucleotide binding-IEA;oxidation-reduction process-IEA	Molecular Function-IEA;Molecular Function-IEA;Biological Process-IEA
KRA_DN58278_c0_g1	KOV_DN65019_c0_g1	PREDICTED: uncharacterized protein LOC104904764	8.9e-178	ref|XP_010691438.1|PREDICTED: uncharacterized protein LOC104904764 [Beta vulgaris subsp. vulgaris]/gb|KMT00920.1|hypothetical protein BVRB_9g221900 [Beta vulgaris subsp. vulgaris]	GO:0016020-IEA;GO:0016021-IEA	membrane-IEA;integral component of membrane-IEA	Cellular Component-IEA;Cellular Component-IEA
KRA_DN58293_c0_g1	KOV_DN19368_c0_g1	non-functional NADPH-dependent codeinone reductase 2-like	0	ref|XP_021747957.1|non-functional NADPH-dependent codeinone reductase 2-like [Chenopodium quinoa]	GO:0016491-IEA;GO:0055114-IEA	oxidoreductase activity-IEA;oxidation-reduction process-IEA	Molecular Function-IEA;Biological Process-IEA
KRA_DN58306_c0_g1	KOV_DN21965_c0_g1	hypothetical protein SOVF_098990	2.3e-05	gb|KNA15347.1|hypothetical protein SOVF_098990 [Spinacia oleracea]
KRA_DN58334_c1_g1	KOV_DN7353_c0_g1	immune-associated nucleotide-binding protein 9-like isoform X2	5.5e-135	ref|XP_021729519.1|immune-associated nucleotide-binding protein 9-like isoform X1 [Chenopodium quinoa]	GO:0005525-IEA	GTP binding-IEA	Molecular Function-IEA
KRA_DN58552_c1_g2	KOV_DN8493_c1_g4	dehydrodolichyl diphosphate synthase complex subunit NUS1-like	6.7e-31	ref|XP_021720880.1|dehydrodolichyl diphosphate synthase complex subunit NUS1-like [Chenopodium quinoa]/ref|XP_021720888.1|dehydrodolichyl diphosphate synthase complex subunit NUS1-like [Chenopodium quinoa]	GO:0019408-IEA;GO:1904423-IEA;GO:0016020-IEA;GO:0016021-IEA;GO:0016765-IEA	dolichol biosynthetic process-IEA;dehydrodolichyl diphosphate synthase complex-IEA;membrane-IEA;integral component of membrane-IEA;transferase activity, transferring alkyl or aryl (other than methyl) groups-IEA	Biological Process-IEA;Cellular Component-IEA;Cellular Component-IEA;Cellular Component-IEA;Molecular Function-IEA
KRA_DN58555_c0_g1	KOV_DN5642_c0_g1	dehydrodolichyl diphosphate synthase 6	6.5e-69	ref|XP_021845674.1|dehydrodolichyl diphosphate synthase 6-like [Spinacia oleracea]/gb|KNA20168.1|hypothetical protein SOVF_054850 [Spinacia oleracea]	GO:0016094-IBA;GO:0002094-IBA;GO:0016020-IEA;GO:0016021-IEA;GO:0016740-IEA;GO:0005783-IBA;GO:0016765-IEA	polyprenol biosynthetic process-IBA;polyprenyltransferase activity-IBA;membrane-IEA;integral component of membrane-IEA;transferase activity-IEA;endoplasmic reticulum-IBA;transferase activity, transferring alkyl or aryl (other than methyl) groups-IEA	Biological Process-IBA;Molecular Function-IBA;Cellular Component-IEA;Cellular Component-IEA;Molecular Function-IEA;Cellular Component-IBA;Molecular Function-IEA
KRA_DN58587_c0_g1	KOV_DN7797_c0_g3	caffeoylshikimate esterase-like	1.3e-112	ref|XP_021770299.1|caffeoylshikimate esterase-like [Chenopodium quinoa]
KRA_DN58593_c1_g3	KOV_DN8567_c0_g1	40S ribosomal protein S27-2	5.6e-41	dbj|GAU49080.1|hypothetical protein TSUD_406860 [Trifolium subterraneum]/dbj|GAU49077.1|hypothetical protein TSUD_406830 [Trifolium subterraneum]	GO:0003735-IEA;GO:0046872-IEA;GO:0005840-IEA;GO:0006412-IEA	structural constituent of ribosome-IEA;metal ion binding-IEA;ribosome-IEA;translation-IEA	Molecular Function-IEA;Molecular Function-IEA;Cellular Component-IEA;Biological Process-IEA
KRA_DN58656_c0_g2	KOV_DN11001_c0_g2	SPX domain-containing protein 3	3e-85	gb|KMT00030.1|hypothetical protein BVRB_1g018590 [Beta vulgaris subsp. vulgaris]	GO:0016036-IEA	cellular response to phosphate starvation-IEA	Biological Process-IEA
KRA_DN58680_c0_g1	KOV_DN10479_c0_g1	uncharacterized protein LOC110813879	3.2e-50	ref|XP_021896838.1|uncharacterized protein LOC110813879 [Carica papaya]	GO:0016020-IEA;GO:0016021-IEA	membrane-IEA;integral component of membrane-IEA	Cellular Component-IEA;Cellular Component-IEA
KRA_DN58784_c1_g1	KOV_DN1006_c0_g3	cinnamoyl-CoA reductase-like SNL6	1.6e-75	ref|XP_021768205.1|cinnamoyl-CoA reductase-like SNL6 isoform X1 [Chenopodium quinoa]	GO:0003854-IEA;GO:0016616-IBA;GO:0016616-IEA;GO:0016491-IEA;GO:0016491-IBA;GO:0055114-IEA;GO:0006694-IEA	3-beta-hydroxy-delta5-steroid dehydrogenase activity-IEA;oxidoreductase activity, acting on the CH-OH group of donors, NAD or NADP as acceptor-IBA;oxidoreductase activity, acting on the CH-OH group of donors, NAD or NADP as acceptor-IEA;oxidoreductase activity-IEA;oxidoreductase activity-IBA;oxidation-reduction process-IEA;steroid biosynthetic process-IEA	Molecular Function-IEA;Molecular Function-IBA;Molecular Function-IEA;Molecular Function-IEA;Molecular Function-IBA;Biological Process-IEA;Biological Process-IEA
KRA_DN58866_c0_g1	KOV_DN1066_c0_g2	cytochrome P450 89A2-like	0	ref|XP_021713763.1|cytochrome P450 89A2-like [Chenopodium quinoa]/ref|XP_021713762.1|cytochrome P450 89A2-like [Chenopodium quinoa]/ref|XP_021713764.1|cytochrome P450 89A2-like [Chenopodium quinoa]	GO:0005506-IEA;GO:0016705-IEA;GO:0016491-IEA;GO:0046872-IEA;GO:0020037-IEA;GO:0055114-IEA;GO:0004497-IEA	iron ion binding-IEA;oxidoreductase activity, acting on paired donors, with incorporation or reduction of molecular oxygen-IEA;oxidoreductase activity-IEA;metal ion binding-IEA;heme binding-IEA;oxidation-reduction process-IEA;monooxygenase activity-IEA	Molecular Function-IEA;Molecular Function-IEA;Molecular Function-IEA;Molecular Function-IEA;Molecular Function-IEA;Biological Process-IEA;Molecular Function-IEA
KRA_DN58955_c2_g1	KOV_DN75772_c0_g4	RING-H2 finger protein ATL80-like	6.8e-63	ref|XP_021717763.1|RING-H2 finger protein ATL80-like [Chenopodium quinoa]	GO:0016020-IEA;GO:0016021-IEA	membrane-IEA;integral component of membrane-IEA	Cellular Component-IEA;Cellular Component-IEA
KRA_DN59038_c3_g4	KOV_DN21743_c0_g1	F-box protein At4g19940-like	5e-15	dbj|GAV61423.1|F-box domain-containing protein/FBA_3 domain-containing protein [Cephalotus follicularis]
KRA_DN59059_c1_g2	KOV_DN1136_c0_g1	40S ribosomal protein S27-2	7.1e-19	gb|KAA3486373.1|Ribosomal protein S27e [Gossypium australe]	GO:0003723-IBA;GO:0003735-IEA;GO:0003735-IBA;GO:0046872-IEA;GO:0022627-IBA;GO:0000028-IBA;GO:0005840-IEA;GO:0006412-IEA	RNA binding-IBA;structural constituent of ribosome-IEA;structural constituent of ribosome-IBA;metal ion binding-IEA;cytosolic small ribosomal subunit-IBA;ribosomal small subunit assembly-IBA;ribosome-IEA;translation-IEA	Molecular Function-IBA;Molecular Function-IEA;Molecular Function-IBA;Molecular Function-IEA;Cellular Component-IBA;Biological Process-IBA;Cellular Component-IEA;Biological Process-IEA
KRA_DN59301_c0_g4	KOV_DN75992_c1_g1	UDP-arabinopyranose mutase 1	0	ref|XP_010694098.1|PREDICTED: alpha-1,4-glucan-protein synthase [UDP-forming] 2 [Beta vulgaris subsp. vulgaris]/gb|KMT18678.1|hypothetical protein BVRB_2g028070 [Beta vulgaris subsp. vulgaris]	GO:0016866-IEA;GO:0005829-IBA;GO:0052691-IBA;GO:0009832-IBA;GO:0033356-IBA;GO:0005794-IBA;GO:0071669-IEA	intramolecular transferase activity-IEA;cytosol-IBA;UDP-arabinopyranose mutase activity-IBA;plant-type cell wall biogenesis-IBA;UDP-L-arabinose metabolic process-IBA;Golgi apparatus-IBA;plant-type cell wall organization or biogenesis-IEA	Molecular Function-IEA;Cellular Component-IBA;Molecular Function-IBA;Biological Process-IBA;Biological Process-IBA;Cellular Component-IBA;Biological Process-IEA
KRA_DN59313_c0_g1	KOV_DN3786_c0_g1	uncharacterized protein LOC110786646	2.7e-157	ref|XP_021846900.1|uncharacterized protein LOC110786646 [Spinacia oleracea]/gb|KNA17190.1|hypothetical protein SOVF_082390 [Spinacia oleracea]
KRA_DN59524_c0_g2	KOV_DN79910_c0_g1	protein SUPPRESSOR OF MAX2 1	0	ref|XP_021755354.1|protein SUPPRESSOR OF MAX2 1-like [Chenopodium quinoa]	GO:0019538-IEA;GO:0005524-IEA	protein metabolic process-IEA;ATP binding-IEA	Biological Process-IEA;Molecular Function-IEA
KRA_DN59645_c1_g1	KOV_DN1229_c0_g1	transcription factor ABORTED MICROSPORES isoform X1	1.8e-129	gb|KMT01379.1|hypothetical protein BVRB_9g213890 isoform B [Beta vulgaris subsp. vulgaris]
KRA_DN60020_c0_g2	KOV_DN56300_c0_g1	alcohol dehydrogenase 2-like isoform X2	3.4e-73	ref|XP_022039652.1|alcohol dehydrogenase 2-like isoform X2 [Helianthus annuus]	GO:0046294-IBA;GO:0008270-IEA;GO:0008270-IBA;GO:0016491-IEA;GO:0046872-IEA;GO:0005829-IBA;GO:0055114-IEA;GO:0004024-IBA;GO:0051903-IBA	formaldehyde catabolic process-IBA;zinc ion binding-IEA;zinc ion binding-IBA;oxidoreductase activity-IEA;metal ion binding-IEA;cytosol-IBA;oxidation-reduction process-IEA;alcohol dehydrogenase activity, zinc-dependent-IBA;S-(hydroxymethyl)glutathione dehydrogenase activity-IBA	Biological Process-IBA;Molecular Function-IEA;Molecular Function-IBA;Molecular Function-IEA;Molecular Function-IEA;Cellular Component-IBA;Biological Process-IEA;Molecular Function-IBA;Molecular Function-IBA
KRA_DN60020_c1_g2	KOV_DN216_c0_g1	alcohol dehydrogenase 3	0	gb|AAP96921.1|alcohol dehydrogenase [Dianthus caryophyllus]	GO:0008270-IEA;GO:0046872-IEA;GO:0016491-IEA;GO:0055114-IEA	zinc ion binding-IEA;metal ion binding-IEA;oxidoreductase activity-IEA;oxidation-reduction process-IEA	Molecular Function-IEA;Molecular Function-IEA;Molecular Function-IEA;Biological Process-IEA
KRA_DN60330_c0_g3	KOV_DN21758_c0_g3	Serpin family	2.4e-98	gb|KAF3444924.1|hypothetical protein FNV43_RR14617 [Rhamnella rubrinervis]	GO:0005615-IEA	extracellular space-IEA	Cellular Component-IEA
KRA_DN60570_c0_g1	KOV_DN26918_c0_g1	protein NRT1/ PTR FAMILY 4.3-like	0	ref|XP_021713499.1|protein NRT1/ PTR FAMILY 4.3-like [Chenopodium quinoa]
KRA_DN60728_c0_g2	KOV_DN5105_c0_g1	hypothetical protein F0562_005564	0.0022	gb|KAA8530812.1|hypothetical protein F0562_005564 [Nyssa sinensis]	GO:0016020-IEA;GO:0016021-IEA	membrane-IEA;integral component of membrane-IEA	Cellular Component-IEA;Cellular Component-IEA
KRA_DN60757_c0_g1	KOV_DN6141_c0_g1	cell wall RBR3	1.2e-44	ref|XP_019108246.1|PREDICTED: uncharacterized protein LOC104907895 isoform X2 [Beta vulgaris subsp. vulgaris]
KRA_DN60959_c0_g2	KOV_DN31894_c0_g1	protein FAR1-RELATED SEQUENCE 5-like	2.1e-24	ref|XP_010670287.1|PREDICTED: protein FAR1-RELATED SEQUENCE 5-like [Beta vulgaris subsp. vulgaris]
KRA_DN61107_c0_g2	KOV_DN6861_c0_g2	phospholipase A2-alpha isoform X1	3.7e-17	ref|XP_017982024.1|PREDICTED: phospholipase A2-alpha isoform X1 [Theobroma cacao]	GO:0004623-IEA;GO:0004623-IBA;GO:0016042-IEA;GO:0050482-IEA;GO:0016020-IEA;GO:0005509-IEA;GO:0005509-IBA;GO:0016021-IEA;GO:0008289-IBA;GO:0005576-IEA;GO:0006644-IEA	phospholipase A2 activity-IEA;phospholipase A2 activity-IBA;lipid catabolic process-IEA;arachidonic acid secretion-IEA;membrane-IEA;calcium ion binding-IEA;calcium ion binding-IBA;integral component of membrane-IEA;lipid binding-IBA;extracellular region-IEA;phospholipid metabolic process-IEA	Molecular Function-IEA;Molecular Function-IBA;Biological Process-IEA;Biological Process-IEA;Cellular Component-IEA;Molecular Function-IEA;Molecular Function-IBA;Cellular Component-IEA;Molecular Function-IBA;Cellular Component-IEA;Biological Process-IEA
KRA_DN61218_c2_g1	KOV_DN15852_c0_g1	uncharacterized protein LOC115988328	9.7e-29	ref|XP_030967719.1|uncharacterized protein LOC115988328 [Quercus lobata]
KRA_DN61281_c1_g1	KOV_DN1868_c0_g1	3-oxoacyl-[acyl-carrier-protein] synthase I, chloroplastic	0	gb|KNA11861.1|hypothetical protein SOVF_131120 [Spinacia oleracea]/ref|XP_021861147.1|3-oxoacyl-[acyl-carrier-protein] synthase I, chloroplastic [Spinacia oleracea]	GO:0016747-IEA;GO:0003824-IEA;GO:0016740-IEA;GO:0006633-IEA	transferase activity, transferring acyl groups other than amino-acyl groups-IEA;catalytic activity-IEA;transferase activity-IEA;fatty acid biosynthetic process-IEA	Molecular Function-IEA;Molecular Function-IEA;Molecular Function-IEA;Biological Process-IEA
KRA_DN61319_c0_g1	KOV_DN12658_c0_g1	ent-copalyl diphosphate synthase, chloroplastic isoform X1	0	ref|XP_019106321.1|PREDICTED: ent-copalyl diphosphate synthase, chloroplastic isoform X1 [Beta vulgaris subsp. vulgaris]
KRA_DN61323_c0_g3	KOV_DN1403_c0_g1	uncharacterized protein LOC110785512	0	gb|KNA25887.1|hypothetical protein SOVF_002250 [Spinacia oleracea]/ref|XP_021845660.1|uncharacterized protein LOC110785512 [Spinacia oleracea]
KRA_DN61502_c1_g1	KOV_DN12879_c0_g2	probable pectate lyase 5	0	ref|XP_021854225.1|probable pectate lyase 5 [Spinacia oleracea]	GO:0046872-IEA;GO:0016829-IEA;GO:0030570-IEA;GO:0045490-IEA	metal ion binding-IEA;lyase activity-IEA;pectate lyase activity-IEA;pectin catabolic process-IEA	Molecular Function-IEA;Molecular Function-IEA;Molecular Function-IEA;Biological Process-IEA
KRA_DN61676_c1_g3	KOV_DN66926_c0_g1	isocitrate dehydrogenase [NADP]-like	0	ref|XP_021743887.1|isocitrate dehydrogenase [NADP]-like [Chenopodium quinoa]	GO:0000287-IEA;GO:0016616-IEA;GO:0051287-IEA;GO:0046872-IEA;GO:0016491-IEA;GO:0006099-IEA;GO:0006102-IEA;GO:0055114-IEA;GO:0004450-IEA	magnesium ion binding-IEA;oxidoreductase activity, acting on the CH-OH group of donors, NAD or NADP as acceptor-IEA;NAD binding-IEA;metal ion binding-IEA;oxidoreductase activity-IEA;tricarboxylic acid cycle-IEA;isocitrate metabolic process-IEA;oxidation-reduction process-IEA;isocitrate dehydrogenase (NADP+) activity-IEA	Molecular Function-IEA;Molecular Function-IEA;Molecular Function-IEA;Molecular Function-IEA;Molecular Function-IEA;Biological Process-IEA;Biological Process-IEA;Biological Process-IEA;Molecular Function-IEA
KRA_DN61881_c0_g1	KOV_DN4218_c0_g4	long chain acyl-CoA synthetase 7, peroxisomal-like	1.4e-160	gb|KMT13769.1|hypothetical protein BVRB_4g081450 [Beta vulgaris subsp. vulgaris]	GO:0003996-IEA;GO:0102391-IEA;GO:0001676-IEA;GO:0003824-IEA;GO:0016874-IEA;GO:0004467-IEA	acyl-CoA ligase activity-IEA;decanoate-CoA ligase activity-IEA;long-chain fatty acid metabolic process-IEA;catalytic activity-IEA;ligase activity-IEA;long-chain fatty acid-CoA ligase activity-IEA	Molecular Function-IEA;Molecular Function-IEA;Biological Process-IEA;Molecular Function-IEA;Molecular Function-IEA;Molecular Function-IEA
KRA_DN61957_c2_g1	KOV_DN11644_c0_g4	stearoyl-[acyl-carrier-protein] 9-desaturase, chloroplastic-like	0	gb|AAL26877.1|ACP-stearoyl desaturase [Bassia scoparia]	GO:0009507-IEA;GO:0016491-IEA;GO:0046872-IEA;GO:0045300-IEA;GO:0006631-IEA;GO:0055114-IEA;GO:0006633-IEA	chloroplast-IEA;oxidoreductase activity-IEA;metal ion binding-IEA;acyl-[acyl-carrier-protein] desaturase activity-IEA;fatty acid metabolic process-IEA;oxidation-reduction process-IEA;fatty acid biosynthetic process-IEA	Cellular Component-IEA;Molecular Function-IEA;Molecular Function-IEA;Molecular Function-IEA;Biological Process-IEA;Biological Process-IEA;Biological Process-IEA
KRA_DN62065_c1_g1	KOV_DN10605_c0_g1	serine/threonine-protein phosphatase PP1 isozyme 2	0	ref|XP_021864825.1|serine/threonine-protein phosphatase PP1 isozyme 2 [Spinacia oleracea]/gb|KNA07109.1|hypothetical protein SOVF_174900 [Spinacia oleracea]	GO:0046872-IEA;GO:0006470-IEA;GO:0004721-IEA;GO:0016787-IEA	metal ion binding-IEA;protein dephosphorylation-IEA;phosphoprotein phosphatase activity-IEA;hydrolase activity-IEA	Molecular Function-IEA;Biological Process-IEA;Molecular Function-IEA;Molecular Function-IEA
KRA_DN62098_c0_g1	KOV_DN18997_c0_g1	GDSL esterase/lipase EXL3	8.1e-116	ref|XP_021846586.1|GDSL esterase/lipase EXL3-like [Spinacia oleracea]/gb|KNA16355.1|hypothetical protein SOVF_089900 [Spinacia oleracea]	GO:0016020-IEA;GO:0016021-IEA;GO:0005576-IBA;GO:0016788-IEA	membrane-IEA;integral component of membrane-IEA;extracellular region-IBA;hydrolase activity, acting on ester bonds-IEA	Cellular Component-IEA;Cellular Component-IEA;Cellular Component-IBA;Molecular Function-IEA
KRA_DN62179_c1_g1	KOV_DN140371_c0_g1	serendip2, partial	1.1e-36	gb|ADK62517.1|serendip2, partial [Silene latifolia]
KRA_DN62214_c0_g2	KOV_DN592_c0_g1	UPF0548 protein At2g17695-like	8.5e-66	ref|XP_021841942.1|UPF0548 protein At2g17695 [Spinacia oleracea]
KRA_DN62345_c1_g1	KOV_DN22848_c0_g2	protein DETOXIFICATION 54-like	4.9e-122	ref|XP_021760473.1|protein DETOXIFICATION 54-like [Chenopodium quinoa]	GO:0055085-IEA;GO:0048544-IEA;GO:0016020-IEA;GO:0015297-IEA;GO:0016021-IEA;GO:0042908-IEA;GO:0004672-IEA;GO:0005524-IEA;GO:0042910-IEA;GO:0006468-IEA	transmembrane transport-IEA;recognition of pollen-IEA;membrane-IEA;antiporter activity-IEA;integral component of membrane-IEA;xenobiotic transport-IEA;protein kinase activity-IEA;ATP binding-IEA;xenobiotic transmembrane transporter activity-IEA;protein phosphorylation-IEA	Biological Process-IEA;Biological Process-IEA;Cellular Component-IEA;Molecular Function-IEA;Cellular Component-IEA;Biological Process-IEA;Molecular Function-IEA;Molecular Function-IEA;Molecular Function-IEA;Biological Process-IEA
KRA_DN62382_c1_g1	KOV_DN5733_c0_g3	NADH--cytochrome b5 reductase 1	3.8e-166	ref|XP_021720626.1|NADH--cytochrome b5 reductase 1-like [Chenopodium quinoa]	GO:0004128-IEA;GO:0004128-IBA;GO:0016491-IEA;GO:0016020-IEA;GO:0016021-IEA;GO:0055114-IEA;GO:0022900-IBA	cytochrome-b5 reductase activity, acting on NAD(P)H-IEA;cytochrome-b5 reductase activity, acting on NAD(P)H-IBA;oxidoreductase activity-IEA;membrane-IEA;integral component of membrane-IEA;oxidation-reduction process-IEA;electron transport chain-IBA	Molecular Function-IEA;Molecular Function-IBA;Molecular Function-IEA;Cellular Component-IEA;Cellular Component-IEA;Biological Process-IEA;Biological Process-IBA
KRA_DN62494_c0_g1	KOV_DN34802_c0_g1	probable solanesyl-diphosphate synthase 3, chloroplastic	0	ref|XP_021736188.1|probable solanesyl-diphosphate synthase 3, chloroplastic [Chenopodium quinoa]	GO:0008299-IEA;GO:0016740-IEA	isoprenoid biosynthetic process-IEA;transferase activity-IEA	Biological Process-IEA;Molecular Function-IEA
KRA_DN62654_c0_g2	KOV_DN1027_c0_g1	24-methylenesterol C-methyltransferase 2	3.6e-131	gb|PNX93960.1|24-methylenesterol c-methyltransferase 2-like protein [Trifolium pratense]	GO:0090378-IEP;GO:0006694-IEA;GO:0008168-IEA;GO:0016740-IEA;GO:0032259-IEA	seed trichome elongation-IEP;steroid biosynthetic process-IEA;methyltransferase activity-IEA;transferase activity-IEA;methylation-IEA	Biological Process-IEP;Biological Process-IEA;Molecular Function-IEA;Molecular Function-IEA;Biological Process-IEA
KRA_DN62710_c3_g1	KOV_DN107966_c0_g1	putative F-box protein At3g16210	5.1e-59	ref|XP_021848440.1|F-box/kelch-repeat protein At3g44120-like [Spinacia oleracea]	GO:0005525-IEA;GO:0006614-IEA;GO:0003924-IEA;GO:0048500-IEA;GO:0008312-IEA	GTP binding-IEA;SRP-dependent cotranslational protein targeting to membrane-IEA;GTPase activity-IEA;signal recognition particle-IEA;7S RNA binding-IEA	Molecular Function-IEA;Biological Process-IEA;Molecular Function-IEA;Cellular Component-IEA;Molecular Function-IEA
KRA_DN62786_c0_g3	KOV_DN5718_c0_g3	uncharacterized protein LOC110702909	4.6e-09	ref|XP_021736357.1|uncharacterized protein LOC110702909 [Chenopodium quinoa]
KRA_DN62808_c0_g2	KOV_DN11803_c0_g2	uncharacterized protein LOC110736543	7.2e-134	ref|XP_021772469.1|uncharacterized protein LOC110736543 [Chenopodium quinoa]/ref|XP_021772472.1|uncharacterized protein LOC110736543 [Chenopodium quinoa]/ref|XP_021772470.1|uncharacterized protein LOC110736543 [Chenopodium quinoa]	GO:0006508-IEA;GO:0005829-IEA;GO:0016920-IEA	proteolysis-IEA;cytosol-IEA;pyroglutamyl-peptidase activity-IEA	Biological Process-IEA;Cellular Component-IEA;Molecular Function-IEA
KRA_DN62952_c0_g1	KOV_DN2456_c0_g1	BEL1-like homeodomain protein 11	0	ref|XP_021758322.1|BEL1-like homeodomain protein 11 [Chenopodium quinoa]/ref|XP_021758321.1|BEL1-like homeodomain protein 11 [Chenopodium quinoa]	GO:0003677-IEA;GO:0006355-IEA;GO:0005634-IEA	DNA binding-IEA;regulation of transcription, DNA-templated-IEA;nucleus-IEA	Molecular Function-IEA;Biological Process-IEA;Cellular Component-IEA
KRA_DN63019_c1_g2	KOV_DN8357_c0_g1	uncharacterized oxidoreductase At1g06690, chloroplastic	6.6e-152	ref|XP_006357887.1|PREDICTED: uncharacterized oxidoreductase At1g06690, chloroplastic [Solanum tuberosum]	GO:0010287-IEA;GO:0009507-IEA;GO:0016491-IEA;GO:0009535-IEA;GO:0055114-IEA;GO:0009941-IEA	plastoglobule-IEA;chloroplast-IEA;oxidoreductase activity-IEA;chloroplast thylakoid membrane-IEA;oxidation-reduction process-IEA;chloroplast envelope-IEA	Cellular Component-IEA;Cellular Component-IEA;Molecular Function-IEA;Cellular Component-IEA;Biological Process-IEA;Cellular Component-IEA
KRA_DN63070_c0_g1	KOV_DN34096_c0_g1	probable metal-nicotianamine transporter YSL7	0	gb|KNA25526.1|hypothetical protein SOVF_005950 isoform A [Spinacia oleracea]/ref|XP_021858240.1|probable metal-nicotianamine transporter YSL7 [Spinacia oleracea]	GO:0055085-IEA;GO:0016020-IEA;GO:0016021-IEA	transmembrane transport-IEA;membrane-IEA;integral component of membrane-IEA	Biological Process-IEA;Cellular Component-IEA;Cellular Component-IEA
KRA_DN63243_c0_g1	KOV_DN2940_c0_g1	transcription factor MYB97-like	3.9e-111	ref|XP_021863376.1|transcription factor MYB97-like [Spinacia oleracea]/gb|KNA12789.1|hypothetical protein SOVF_122760 [Spinacia oleracea]	GO:0003677-IEA;GO:0005634-IEA	DNA binding-IEA;nucleus-IEA	Molecular Function-IEA;Cellular Component-IEA
KRA_DN63342_c0_g1	KOV_DN4031_c0_g4	fatty acid amide hydrolase-like isoform X1	0	gb|KMT14002.1|hypothetical protein BVRB_4g078330 isoform A [Beta vulgaris subsp. vulgaris]/ref|XP_010674370.1|PREDICTED: fatty acid amide hydrolase isoform X1 [Beta vulgaris subsp. vulgaris]	GO:0004040-IEA	amidase activity-IEA	Molecular Function-IEA
KRA_DN63397_c1_g2	KOV_DN15318_c0_g2	putative F-box protein At4g17565	1.1e-05	ref|XP_021619115.1|putative F-box protein At4g17565 [Manihot esculenta]/gb|OAY45332.1|hypothetical protein MANES_07G051600 [Manihot esculenta]
KRA_DN63489_c0_g1	KOV_DN76756_c0_g3	hypothetical protein SOVF_098990	0.00082	gb|KNA15347.1|hypothetical protein SOVF_098990 [Spinacia oleracea]
KRA_DN63590_c0_g1	KOV_DN6894_c0_g1	probable purine permease 5	1.3e-160	ref|XP_021730936.1|probable purine permease 5 [Chenopodium quinoa]/ref|XP_021730937.1|probable purine permease 5 [Chenopodium quinoa]	GO:0015211-IEA;GO:0015860-IEA;GO:0016020-IEA;GO:0016021-IEA	purine nucleoside transmembrane transporter activity-IEA;purine nucleoside transmembrane transport-IEA;membrane-IEA;integral component of membrane-IEA	Molecular Function-IEA;Biological Process-IEA;Cellular Component-IEA;Cellular Component-IEA
KRA_DN63593_c0_g1	KOV_DN294_c0_g1	inositol-pentakisphosphate 2-kinase-like isoform X1	1.3e-137	ref|XP_021856291.1|inositol-pentakisphosphate 2-kinase-like isoform X2 [Spinacia oleracea]/gb|KNA17367.1|hypothetical protein SOVF_080660 isoform B [Spinacia oleracea]	GO:0035299-IEA;GO:0000166-IEA;GO:0016310-IEA;GO:0016740-IEA;GO:0016301-IEA;GO:0005524-IEA	inositol pentakisphosphate 2-kinase activity-IEA;nucleotide binding-IEA;phosphorylation-IEA;transferase activity-IEA;kinase activity-IEA;ATP binding-IEA	Molecular Function-IEA;Molecular Function-IEA;Biological Process-IEA;Molecular Function-IEA;Molecular Function-IEA;Molecular Function-IEA
KRA_DN63670_c0_g1	KOV_DN13713_c0_g1	hypothetical protein SOVF_033410	4.4e-83	gb|KNA22468.1|hypothetical protein SOVF_033410 [Spinacia oleracea]	GO:0003677-IEA	DNA binding-IEA	Molecular Function-IEA
KRA_DN63822_c1_g1	KOV_DN22867_c0_g1	zinc finger CCCH domain-containing protein 19-like	0	ref|XP_021852496.1|zinc finger CCCH domain-containing protein 19 isoform X1 [Spinacia oleracea]/gb|KNA22354.1|hypothetical protein SOVF_034820 isoform A [Spinacia oleracea]	GO:0003677-IEA;GO:0046872-IEA	DNA binding-IEA;metal ion binding-IEA	Molecular Function-IEA;Molecular Function-IEA
KRA_DN63897_c0_g1	KOV_DN10150_c0_g1	uncharacterized methyltransferase At1g78140, chloroplastic	4.5e-175	gb|KNA22133.1|hypothetical protein SOVF_036590 [Spinacia oleracea]/ref|XP_021838727.1|uncharacterized methyltransferase At1g78140, chloroplastic [Spinacia oleracea]	GO:0010287-IEA;GO:0009507-IEA;GO:0009507-IBA;GO:0008168-IBA;GO:0008168-IEA	plastoglobule-IEA;chloroplast-IEA;chloroplast-IBA;methyltransferase activity-IBA;methyltransferase activity-IEA	Cellular Component-IEA;Cellular Component-IEA;Cellular Component-IBA;Molecular Function-IBA;Molecular Function-IEA
KRA_DN64077_c0_g1	KOV_DN1426_c0_g1	cell number regulator 13-like	5.5e-107	gb|KNA16705.1|hypothetical protein SOVF_085850 [Spinacia oleracea]/ref|XP_021849525.1|cell number regulator 7 [Spinacia oleracea]	GO:0016020-IEA;GO:0016021-IEA	membrane-IEA;integral component of membrane-IEA	Cellular Component-IEA;Cellular Component-IEA
KRA_DN64094_c0_g1	KOV_DN5945_c0_g1	ABC transporter G family member 31	0	ref|XP_010688942.1|PREDICTED: ABC transporter G family member 31 [Beta vulgaris subsp. vulgaris]/gb|KMT19204.1|hypothetical protein BVRB_1g015960 [Beta vulgaris subsp. vulgaris]	GO:0000166-IEA;GO:0016020-IEA;GO:0016021-IEA;GO:0005524-IEA;GO:0016787-IEA;GO:0016887-IEA	nucleotide binding-IEA;membrane-IEA;integral component of membrane-IEA;ATP binding-IEA;hydrolase activity-IEA;ATPase activity-IEA	Molecular Function-IEA;Cellular Component-IEA;Cellular Component-IEA;Molecular Function-IEA;Molecular Function-IEA;Molecular Function-IEA
KRA_DN64116_c2_g3	KOV_DN1737_c0_g2	tubby-like F-box protein 3	5.1e-145	gb|KMS96963.1|hypothetical protein BVRB_7g180060 [Beta vulgaris subsp. vulgaris]/ref|XP_010696418.1|PREDICTED: tubby-like F-box protein 3 [Beta vulgaris subsp. vulgaris]
KRA_DN64134_c1_g1	KOV_DN84_c0_g3	O-acyltransferase WSD1-like	1.6e-69	ref|XP_021856071.1|O-acyltransferase WSD1-like isoform X1 [Spinacia oleracea]	GO:0045017-IEA;GO:0004144-IEA	glycerolipid biosynthetic process-IEA;diacylglycerol O-acyltransferase activity-IEA	Biological Process-IEA;Molecular Function-IEA
KRA_DN64587_c0_g2	KOV_DN5901_c0_g3	PREDICTED: uncharacterized protein LOC104885405, partial	5.5e-06	ref|XP_010668403.1|PREDICTED: uncharacterized protein LOC104885405, partial [Beta vulgaris subsp. vulgaris]
KRA_DN64797_c1_g1	KOV_DN25443_c0_g1	ninja-family protein mc410-like	4.2e-143	ref|XP_010688282.1|PREDICTED: ninja-family protein mc410 [Beta vulgaris subsp. vulgaris]/gb|KMT03152.1|hypothetical protein BVRB_8g197080 [Beta vulgaris subsp. vulgaris]	GO:0007165-IEA	signal transduction-IEA	Biological Process-IEA
KRA_DN64854_c0_g3	KOV_DN12825_c0_g1	uncharacterized protein LOC115687156	0.0077	ref|XP_030468492.1|uncharacterized protein LOC115687156 [Syzygium oleosum]
KRA_DN64912_c1_g4	KOV_DN8866_c0_g2	nudix hydrolase 12, mitochondrial-like	1.1e-54	ref|XP_010695949.1|PREDICTED: nudix hydrolase 12, mitochondrial [Beta vulgaris subsp. vulgaris]/gb|KMS97307.1|hypothetical protein BVRB_6g156490 [Beta vulgaris subsp. vulgaris]	GO:0016787-IEA	hydrolase activity-IEA	Molecular Function-IEA
KRA_DN64967_c1_g1	KOV_DN6949_c0_g2	2-methyl-6-phytyl-1,4-hydroquinone methyltransferase, chloroplastic	7.8e-160	ref|XP_010679141.1|PREDICTED: 2-methyl-6-phytyl-1,4-hydroquinone methyltransferase, chloroplastic [Beta vulgaris subsp. vulgaris]/gb|KMT10256.1|hypothetical protein BVRB_5g120130 [Beta vulgaris subsp. vulgaris]	GO:0009706-IEA;GO:0009507-IEA;GO:0016020-IEA;GO:0016021-IEA;GO:0016740-IEA;GO:0008168-IEA;GO:0009528-IEA;GO:0010189-IEA;GO:0032259-IEA;GO:0102550-IEA;GO:0009536-IEA	chloroplast inner membrane-IEA;chloroplast-IEA;membrane-IEA;integral component of membrane-IEA;transferase activity-IEA;methyltransferase activity-IEA;plastid inner membrane-IEA;vitamin E biosynthetic process-IEA;methylation-IEA;2-methyl-6-geranylgeranyl-1,4-benzoquinol methyltransferase activity-IEA;plastid-IEA	Cellular Component-IEA;Cellular Component-IEA;Cellular Component-IEA;Cellular Component-IEA;Molecular Function-IEA;Molecular Function-IEA;Cellular Component-IEA;Biological Process-IEA;Biological Process-IEA;Molecular Function-IEA;Cellular Component-IEA
KRA_DN65079_c0_g3	KOV_DN10678_c0_g1	galactoside 2-alpha-L-fucosyltransferase-like	0	ref|XP_019104777.1|PREDICTED: uncharacterized protein LOC104892321 [Beta vulgaris subsp. vulgaris]	GO:0016757-IEA;GO:0009969-IBA;GO:0036065-IEA;GO:0016020-IEA;GO:0016021-IEA;GO:0071555-IEA;GO:0005794-IBA;GO:0016740-IEA;GO:0008107-IEA;GO:0042546-IEA	transferase activity, transferring glycosyl groups-IEA;xyloglucan biosynthetic process-IBA;fucosylation-IEA;membrane-IEA;integral component of membrane-IEA;cell wall organization-IEA;Golgi apparatus-IBA;transferase activity-IEA;galactoside 2-alpha-L-fucosyltransferase activity-IEA;cell wall biogenesis-IEA	Molecular Function-IEA;Biological Process-IBA;Biological Process-IEA;Cellular Component-IEA;Cellular Component-IEA;Biological Process-IEA;Cellular Component-IBA;Molecular Function-IEA;Molecular Function-IEA;Biological Process-IEA
KRA_DN65129_c0_g1	KOV_DN12960_c0_g1	acyltransferase-like protein At1g54570, chloroplastic	9.7e-121	ref|XP_019104573.1|PREDICTED: acyltransferase-like protein At1g54570, chloroplastic isoform X2 [Beta vulgaris subsp. vulgaris]	GO:0016747-IEA	transferase activity, transferring acyl groups other than amino-acyl groups-IEA	Molecular Function-IEA
KRA_DN65201_c0_g1	KOV_DN20900_c0_g1	PREDICTED: uncharacterized protein LOC104887174 isoform X1	0	ref|XP_010670075.1|PREDICTED: uncharacterized protein LOC104887174 isoform X1 [Beta vulgaris subsp. vulgaris]/gb|KMT20440.1|hypothetical protein BVRB_1g004340 [Beta vulgaris subsp. vulgaris]	GO:0016020-IEA;GO:0016021-IEA	membrane-IEA;integral component of membrane-IEA	Cellular Component-IEA;Cellular Component-IEA
KRA_DN65353_c1_g1	KOV_DN16109_c0_g1	CBS domain-containing protein CBSX5-like	9.6e-145	gb|KMT13053.1|hypothetical protein BVRB_4g087650 [Beta vulgaris subsp. vulgaris]/ref|XP_010675633.1|PREDICTED: CBS domain-containing protein CBSX5 [Beta vulgaris subsp. vulgaris]
KRA_DN65492_c0_g1	KOV_DN7169_c0_g1	transcription factor bHLH90	2.4e-132	gb|KMT07248.1|hypothetical protein BVRB_6g148810 [Beta vulgaris subsp. vulgaris]/ref|XP_010682551.1|PREDICTED: transcription factor bHLH90 [Beta vulgaris subsp. vulgaris]	GO:0046983-IEA	protein dimerization activity-IEA	Molecular Function-IEA
KRA_DN65603_c1_g1	KOV_DN1582_c0_g3	putative pentatricopeptide repeat-containing protein At1g12700, mitochondrial	2.7e-48	ref|XP_019103347.1|PREDICTED: pentatricopeptide repeat-containing protein At1g62914, mitochondrial-like [Beta vulgaris subsp. vulgaris]
KRA_DN65776_c0_g3	KOV_DN1465_c0_g1	protein FAM133	1e-36	gb|KMS97972.1|hypothetical protein BVRB_4g096910 [Beta vulgaris subsp. vulgaris]
KRA_DN65942_c2_g2	KOV_DN2886_c0_g2	oxidation resistance protein 1	2.5e-96	ref|XP_021851510.1|nuclear receptor coactivator 7 [Spinacia oleracea]
KRA_DN66109_c0_g1	KOV_DN47344_c0_g1	glycine-rich domain-containing protein 1	1.3e-06	ref|XP_024442707.1|glycine-rich domain-containing protein 1 [Populus trichocarpa]/ref|XP_024442705.1|glycine-rich domain-containing protein 1 [Populus trichocarpa]/ref|XP_024442708.1|glycine-rich domain-containing protein 1 [Populus trichocarpa]/gb|PNT00347.1|hypothetical protein POPTR_015G042800 [Populus trichocarpa]/gb|RQP00581.1|hypothetical protein POPTR_015G042800 [Populus trichocarpa]
KRA_DN66213_c0_g2	KOV_DN21455_c0_g1	5-amino-6-(5-phospho-D-ribitylamino)uracil phosphatase, chloroplastic-like isoform X2	1.4e-158	ref|XP_021732182.1|5-amino-6-(5-phospho-D-ribitylamino)uracil phosphatase, chloroplastic-like isoform X2 [Chenopodium quinoa]
KRA_DN66313_c0_g2	KOV_DN1200_c0_g1	benzyl alcohol O-benzoyltransferase-like	0	gb|KZV53802.1|benzyl alcohol O-benzoyltransferase-like [Dorcoceras hygrometricum]	GO:0016746-IEA;GO:0016747-IEA;GO:0016740-IEA	transferase activity, transferring acyl groups-IEA;transferase activity, transferring acyl groups other than amino-acyl groups-IEA;transferase activity-IEA	Molecular Function-IEA;Molecular Function-IEA;Molecular Function-IEA
KRA_DN66562_c0_g1	KOV_DN33067_c0_g2	hypothetical protein C3L33_13875, partial	0	gb|KAE9454218.1|hypothetical protein C3L33_13875, partial [Rhododendron williamsianum]
KRA_DN66566_c0_g1	KOV_DN43449_c0_g1	F-box/kelch-repeat protein At3g23880-like	2.1e-67	gb|RAL51528.1|hypothetical protein DM860_011030 [Cuscuta australis]
KRA_DN66599_c0_g1	KOV_DN4405_c0_g1	coenzyme Q-binding protein COQ10 homolog, mitochondrial	5e-124	ref|XP_010695686.1|PREDICTED: coenzyme Q-binding protein COQ10 homolog, mitochondrial [Beta vulgaris subsp. vulgaris]/gb|KMS97492.1|hypothetical protein BVRB_5g126580 [Beta vulgaris subsp. vulgaris]
KRA_DN66938_c0_g2	KOV_DN5580_c0_g2	alternative NAD(P)H-ubiquinone oxidoreductase C1, chloroplastic/mitochondrial	0	ref|XP_021772627.1|alternative NAD(P)H-ubiquinone oxidoreductase C1, chloroplastic/mitochondrial-like [Chenopodium quinoa]	GO:0010287-IEA;GO:0009507-IBA;GO:0009507-IEA;GO:0003955-IBA;GO:0071482-IEA;GO:0016491-IEA;GO:0005739-IEA;GO:0042372-IBA;GO:0055114-IEA;GO:0019646-IBA	plastoglobule-IEA;chloroplast-IBA;chloroplast-IEA;NAD(P)H dehydrogenase (quinone) activity-IBA;cellular response to light stimulus-IEA;oxidoreductase activity-IEA;mitochondrion-IEA;phylloquinone biosynthetic process-IBA;oxidation-reduction process-IEA;aerobic electron transport chain-IBA	Cellular Component-IEA;Cellular Component-IBA;Cellular Component-IEA;Molecular Function-IBA;Biological Process-IEA;Molecular Function-IEA;Cellular Component-IEA;Biological Process-IBA;Biological Process-IEA;Biological Process-IBA
KRA_DN67021_c1_g1	KOV_DN6741_c1_g2	aldehyde dehydrogenase family 2 member C4-like	0	ref|XP_010688154.1|PREDICTED: aldehyde dehydrogenase family 2 member C4 [Beta vulgaris subsp. vulgaris]/gb|KMT03022.1|hypothetical protein BVRB_8g195850 [Beta vulgaris subsp. vulgaris]	GO:0016491-IEA;GO:0055114-IEA;GO:0016620-IEA	oxidoreductase activity-IEA;oxidation-reduction process-IEA;oxidoreductase activity, acting on the aldehyde or oxo group of donors, NAD or NADP as acceptor-IEA	Molecular Function-IEA;Biological Process-IEA;Molecular Function-IEA
KRA_DN67053_c0_g2	KOV_DN3850_c0_g1	probable beta-1,3-galactosyltransferase 8	7.7e-109	ref|XP_019052710.1|PREDICTED: probable beta-1,3-galactosyltransferase 8 [Nelumbo nucifera]	GO:0016757-IEA;GO:0016020-IEA;GO:0016021-IEA;GO:0016740-IEA;GO:0006486-IEA;GO:0005794-IEA;GO:0000139-IEA	transferase activity, transferring glycosyl groups-IEA;membrane-IEA;integral component of membrane-IEA;transferase activity-IEA;protein glycosylation-IEA;Golgi apparatus-IEA;Golgi membrane-IEA	Molecular Function-IEA;Cellular Component-IEA;Cellular Component-IEA;Molecular Function-IEA;Biological Process-IEA;Cellular Component-IEA;Cellular Component-IEA
KRA_DN67140_c0_g1	KOV_DN882_c0_g2	Men-5	1.3e-17	emb|CAA70030.1|Men-5 [Silene latifolia]
KRA_DN67140_c1_g1	KOV_DN4048_c0_g2	AP-1 complex subunit mu-1	1.2e-31	emb|CAA70030.1|Men-5 [Silene latifolia]
KRA_DN67192_c0_g1	KOV_DN10021_c0_g1	3-hydroxy-3-methylglutaryl-coenzyme A reductase 3	8.6e-178	gb|PQQ15269.1|3-hydroxy-3-methylglutaryl-coenzyme A reductase 3 [Prunus yedoensis var. nudiflora]	GO:0005789-IEA;GO:0005789-IBA;GO:0005778-IBA;GO:0050662-IEA;GO:0042282-IBA;GO:0016491-IEA;GO:0016020-IEA;GO:0016021-IEA;GO:0055114-IEA;GO:0015936-IEA;GO:0016126-IBA;GO:0016616-IEA;GO:0008299-IEA;GO:0008299-IBA;GO:0004420-IEA;GO:0004420-IBA;GO:0005783-IEA	endoplasmic reticulum membrane-IEA;endoplasmic reticulum membrane-IBA;peroxisomal membrane-IBA;coenzyme binding-IEA;hydroxymethylglutaryl-CoA reductase activity-IBA;oxidoreductase activity-IEA;membrane-IEA;integral component of membrane-IEA;oxidation-reduction process-IEA;coenzyme A metabolic process-IEA;sterol biosynthetic process-IBA;oxidoreductase activity, acting on the CH-OH group of donors,…	Cellular Component-IEA;Cellular Component-IBA;Cellular Component-IBA;Molecular Function-IEA;Molecular Function-IBA;Molecular Function-IEA;Cellular Component-IEA;Cellular Component-IEA;Biological Process-IEA;Biological Process-IEA;Biological Process-IBA;Molecular Function-IEA;Biological Process-IEA;Biological Process-IBA;Molecular Function-IEA;Molecular Function-IBA;Cellular Component-IEA
KRA_DN67473_c0_g2	KOV_DN5977_c0_g1	meiosis-specific protein ASY1-like	1.6e-22	gb|KMT07473.1|hypothetical protein BVRB_6g150910 [Beta vulgaris subsp. vulgaris]/ref|XP_010682783.1|PREDICTED: uncharacterized protein LOC104897574 [Beta vulgaris subsp. vulgaris]	GO:0003677-IEA	DNA binding-IEA	Molecular Function-IEA
KRA_DN67667_c1_g2	KOV_DN6309_c0_g1	sugar transporter ERD6-like 6	3.4e-179	ref|XP_021714524.1|sugar transporter ERD6-like 6 [Chenopodium quinoa]	GO:0055085-IEA;GO:0032440-IEA;GO:0016491-IEA;GO:0046323-IBA;GO:0016020-IEA;GO:0005351-IBA;GO:0016021-IEA;GO:0008643-IEA;GO:0055114-IEA;GO:1902600-IEA;GO:0022857-IEA;GO:0005887-IBA	transmembrane transport-IEA;2-alkenal reductase [NAD(P)+] activity-IEA;oxidoreductase activity-IEA;glucose import-IBA;membrane-IEA;carbohydrate:proton symporter activity-IBA;integral component of membrane-IEA;carbohydrate transport-IEA;oxidation-reduction process-IEA;proton transmembrane transport-IEA;transmembrane transporter activity-IEA;integral component of plasma membrane-IBA	Biological Process-IEA;Molecular Function-IEA;Molecular Function-IEA;Biological Process-IBA;Cellular Component-IEA;Molecular Function-IBA;Cellular Component-IEA;Biological Process-IEA;Biological Process-IEA;Biological Process-IEA;Molecular Function-IEA;Cellular Component-IBA
KRA_DN67954_c0_g1	KOV_DN7130_c0_g1	endoglucanase 5-like	2.1e-58	ref|XP_021724678.1|endoglucanase 5-like [Chenopodium quinoa]	GO:0008152-IEA;GO:0003824-IEA;GO:0000272-IEA;GO:0030245-IEA;GO:0030246-IEA;GO:0004553-IEA;GO:0016787-IEA;GO:0005975-IEA;GO:0016798-IEA;GO:0008810-IEA	metabolic process-IEA;catalytic activity-IEA;polysaccharide catabolic process-IEA;cellulose catabolic process-IEA;carbohydrate binding-IEA;hydrolase activity, hydrolyzing O-glycosyl compounds-IEA;hydrolase activity-IEA;carbohydrate metabolic process-IEA;hydrolase activity, acting on glycosyl bonds-IEA;cellulase activity-IEA	Biological Process-IEA;Molecular Function-IEA;Biological Process-IEA;Biological Process-IEA;Molecular Function-IEA;Molecular Function-IEA;Molecular Function-IEA;Biological Process-IEA;Molecular Function-IEA;Molecular Function-IEA
KRA_DN67976_c0_g4	KOV_DN92681_c0_g2	RING-H2 finger protein ATL80	2.9e-20	gb|KHN20089.1|RING-H2 finger protein ATL80, partial [Glycine soja]	GO:0016020-IEA;GO:0016021-IEA	membrane-IEA;integral component of membrane-IEA	Cellular Component-IEA;Cellular Component-IEA
KRA_DN67980_c0_g4	KOV_DN8491_c0_g2	nucleolar and coiled-body phosphoprotein 1 isoform X2	3.7e-65	ref|XP_021733920.1|uncharacterized protein LOC110700656 [Chenopodium quinoa]/ref|XP_021733921.1|uncharacterized protein LOC110700656 [Chenopodium quinoa]	GO:0005516-IEA;GO:0005774-IEA	calmodulin binding-IEA;vacuolar membrane-IEA	Molecular Function-IEA;Cellular Component-IEA
KRA_DN67982_c0_g1	KOV_DN20204_c0_g2	aminopeptidase M1	0	ref|XP_021738945.1|aminopeptidase M1-like [Chenopodium quinoa]	GO:0043171-IBA;GO:0005737-IBA;GO:0046872-IEA;GO:0006508-IBA;GO:0006508-IEA;GO:0005829-IEA;GO:0070006-IBA;GO:0010013-IEA;GO:0016787-IEA;GO:0008270-IEA;GO:0008270-IBA;GO:0008233-IEA;GO:0008237-IEA;GO:0042277-IBA;GO:0004177-IEA;GO:0005886-IEA	peptide catabolic process-IBA;cytoplasm-IBA;metal ion binding-IEA;proteolysis-IBA;proteolysis-IEA;cytosol-IEA;metalloaminopeptidase activity-IBA;N-1-naphthylphthalamic acid binding-IEA;hydrolase activity-IEA;zinc ion binding-IEA;zinc ion binding-IBA;peptidase activity-IEA;metallopeptidase activity-IEA;peptide binding-IBA;aminopeptidase activity-IEA;plasma membrane-IEA	Biological Process-IBA;Cellular Component-IBA;Molecular Function-IEA;Biological Process-IBA;Biological Process-IEA;Cellular Component-IEA;Molecular Function-IBA;Molecular Function-IEA;Molecular Function-IEA;Molecular Function-IEA;Molecular Function-IBA;Molecular Function-IEA;Molecular Function-IEA;Molecular Function-IBA;Molecular Function-IEA;Cellular Component-IEA
KRA_DN68187_c0_g1	KOV_DN45039_c0_g2	S-adenosylmethionine carrier 1, chloroplastic/mitochondrial-like isoform X1	2.1e-164	ref|XP_021758947.1|S-adenosylmethionine carrier 1, chloroplastic/mitochondrial-like isoform X1 [Chenopodium quinoa]	GO:0055085-IEA;GO:0016020-IEA;GO:0016021-IEA;GO:0015867-IEA;GO:0005347-IEA	transmembrane transport-IEA;membrane-IEA;integral component of membrane-IEA;ATP transport-IEA;ATP transmembrane transporter activity-IEA	Biological Process-IEA;Cellular Component-IEA;Cellular Component-IEA;Biological Process-IEA;Molecular Function-IEA
KRA_DN68285_c0_g1	KOV_DN39148_c0_g1	protein ROOT HAIR SPECIFIC 17	5.9e-106	ref|XP_021848534.1|uncharacterized protein At1g04910-like isoform X2 [Spinacia oleracea]	GO:0016757-IEA;GO:0016020-IEA;GO:0016021-IEA;GO:0006004-IEA;GO:0016740-IEA;GO:0005975-IEA	transferase activity, transferring glycosyl groups-IEA;membrane-IEA;integral component of membrane-IEA;fucose metabolic process-IEA;transferase activity-IEA;carbohydrate metabolic process-IEA	Molecular Function-IEA;Cellular Component-IEA;Cellular Component-IEA;Biological Process-IEA;Molecular Function-IEA;Biological Process-IEA
KRA_DN68366_c0_g5	KOV_DN61596_c0_g1	PREDICTED: uncharacterized protein LOC104883461	7.4e-48	gb|KMT18285.1|hypothetical protein BVRB_2g024480 [Beta vulgaris subsp. vulgaris]/ref|XP_010666298.1|PREDICTED: uncharacterized protein LOC104883461 [Beta vulgaris subsp. vulgaris]
KRA_DN68375_c2_g1	KOV_DN5993_c0_g2	3-oxoacyl-[acyl-carrier-protein] synthase II, chloroplastic	2.2e-54	ref|XP_021865441.1|3-oxoacyl-[acyl-carrier-protein] synthase II, chloroplastic [Spinacia oleracea]/gb|KNA04776.1|hypothetical protein SOVF_196450 [Spinacia oleracea]	GO:0016747-IEA;GO:0003824-IEA;GO:0016740-IEA;GO:0006633-IEA	transferase activity, transferring acyl groups other than amino-acyl groups-IEA;catalytic activity-IEA;transferase activity-IEA;fatty acid biosynthetic process-IEA	Molecular Function-IEA;Molecular Function-IEA;Molecular Function-IEA;Biological Process-IEA
KRA_DN68387_c0_g1	KOV_DN1118_c0_g1	uncharacterized protein LOC110697036 isoform X1	3.3e-48	ref|XP_021730059.1|uncharacterized protein LOC110697036 isoform X1 [Chenopodium quinoa]/ref|XP_021730058.1|uncharacterized protein LOC110697036 isoform X1 [Chenopodium quinoa]	GO:0003676-IEA	nucleic acid binding-IEA	Molecular Function-IEA
KRA_DN68894_c1_g1	KOV_DN527_c0_g1	fumarylacetoacetase	0	gb|KMT04226.1|hypothetical protein BVRB_8g185200 [Beta vulgaris subsp. vulgaris]/ref|XP_010686735.1|PREDICTED: fumarylacetoacetase [Beta vulgaris subsp. vulgaris]	GO:1902000-IEA;GO:0006559-IEA;GO:0046872-IEA;GO:0003824-IEA;GO:0006572-IEA;GO:0005829-IEA;GO:0009072-IEA;GO:0004334-IEA;GO:0008219-IEA;GO:0016787-IEA	homogentisate catabolic process-IEA;L-phenylalanine catabolic process-IEA;metal ion binding-IEA;catalytic activity-IEA;tyrosine catabolic process-IEA;cytosol-IEA;aromatic amino acid family metabolic process-IEA;fumarylacetoacetase activity-IEA;cell death-IEA;hydrolase activity-IEA	Biological Process-IEA;Biological Process-IEA;Molecular Function-IEA;Molecular Function-IEA;Biological Process-IEA;Cellular Component-IEA;Biological Process-IEA;Molecular Function-IEA;Biological Process-IEA;Molecular Function-IEA
KRA_DN68896_c0_g1	KOV_DN1223_c0_g1	thiamine-repressible mitochondrial transport protein THI74-like	5.8e-47	ref|XP_021820889.1|thiamine-repressible mitochondrial transport protein THI74-like [Prunus avium]	GO:0016020-IEA;GO:0016021-IEA	membrane-IEA;integral component of membrane-IEA	Cellular Component-IEA;Cellular Component-IEA
KRA_DN68907_c0_g1	KOV_DN15265_c0_g1	increased DNA methylation 1 isoform X1	0	ref|XP_010675407.1|PREDICTED: increased DNA methylation 1 [Beta vulgaris subsp. vulgaris]/gb|KMT13203.1|hypothetical protein BVRB_4g086070 [Beta vulgaris subsp. vulgaris]	GO:0046872-IEA;GO:0008080-IEA	metal ion binding-IEA;N-acetyltransferase activity-IEA	Molecular Function-IEA;Molecular Function-IEA
KRA_DN68925_c2_g1	KOV_DN24940_c0_g2	microtubule-associated protein 70-2-like	1e-172	ref|XP_021745925.1|microtubule-associated protein 70-2-like [Chenopodium quinoa]	GO:0007010-IEA;GO:0008017-IEA	cytoskeleton organization-IEA;microtubule binding-IEA	Biological Process-IEA;Molecular Function-IEA
KRA_DN68960_c1_g3	KOV_DN30140_c2_g1	hemiasterlin resistant protein 1-like	5.7e-20	ref|XP_013737488.1|uncharacterized protein C6C3.02c-like [Brassica napus]
KRA_DN68992_c0_g1	KOV_DN48266_c0_g2	F-box/FBD/LRR-repeat protein At1g13570	5.5e-10	ref|XP_010668248.1|PREDICTED: F-box/FBD/LRR-repeat protein At1g13570 [Beta vulgaris subsp. vulgaris]/gb|KMS94778.1|hypothetical protein BVRB_015370 [Beta vulgaris subsp. vulgaris]
KRA_DN69045_c0_g1	KOV_DN11360_c0_g1	cation/H(+) antiporter 20	0	gb|KMT11137.1|hypothetical protein BVRB_5g111260 [Beta vulgaris subsp. vulgaris]/ref|XP_010678053.1|PREDICTED: cation/H(+) antiporter 20 [Beta vulgaris subsp. vulgaris]	GO:0006812-IEA;GO:0016020-IEA;GO:0016021-IEA;GO:0012505-IEA;GO:0030104-IEA;GO:0030007-IEA;GO:0055085-IEA;GO:0015299-IEA;GO:0005783-IEA;GO:1902600-IEA;GO:0006623-IEA;GO:0005623-IEA;GO:0006885-IEA	cation transport-IEA;membrane-IEA;integral component of membrane-IEA;endomembrane system-IEA;water homeostasis-IEA;cellular potassium ion homeostasis-IEA;transmembrane transport-IEA;solute:proton antiporter activity-IEA;endoplasmic reticulum-IEA;proton transmembrane transport-IEA;protein targeting to vacuole-IEA;cell-IEA;regulation of pH-IEA	Biological Process-IEA;Cellular Component-IEA;Cellular Component-IEA;Cellular Component-IEA;Biological Process-IEA;Biological Process-IEA;Biological Process-IEA;Molecular Function-IEA;Cellular Component-IEA;Biological Process-IEA;Biological Process-IEA;Cellular Component-IEA;Biological Process-IEA
KRA_DN69099_c0_g1	KOV_DN325_c0_g1	3-ketoacyl-CoA synthase 7-like	0	ref|XP_021837483.1|3-ketoacyl-CoA synthase 7-like [Spinacia oleracea]	GO:0016746-IEA;GO:0016747-IEA;GO:0003824-IEA;GO:0016020-IEA;GO:0016021-IEA;GO:0016740-IEA;GO:0006633-IEA	transferase activity, transferring acyl groups-IEA;transferase activity, transferring acyl groups other than amino-acyl groups-IEA;catalytic activity-IEA;membrane-IEA;integral component of membrane-IEA;transferase activity-IEA;fatty acid biosynthetic process-IEA	Molecular Function-IEA;Molecular Function-IEA;Molecular Function-IEA;Cellular Component-IEA;Cellular Component-IEA;Molecular Function-IEA;Biological Process-IEA
KRA_DN69249_c1_g1	KOV_DN9379_c1_g1	putative leucine-rich repeat-containing protein DDB_G0290503 isoform X1	1.9e-26	ref|XP_021840094.1|uncharacterized protein LOC110779957 [Spinacia oleracea]	GO:0017148-IEA;GO:0030598-IEA	negative regulation of translation-IEA;rRNA N-glycosylase activity-IEA	Biological Process-IEA;Molecular Function-IEA
KRA_DN69303_c0_g4	KOV_DN12149_c0_g1	protein GPR107-like	2.4e-07	ref|XP_008447343.1|PREDICTED: protein GPR107 [Cucumis melo]	GO:0016020-IEA;GO:0016021-IEA	membrane-IEA;integral component of membrane-IEA	Cellular Component-IEA;Cellular Component-IEA
KRA_DN69485_c1_g1	KOV_DN2179_c0_g1	zinc finger CCCH domain-containing protein 34-like isoform X1	0	gb|KMS96129.1|hypothetical protein BVRB_001660 isoform A [Beta vulgaris subsp. vulgaris]/ref|XP_010666382.1|PREDICTED: zinc finger CCCH domain-containing protein 32 isoform X1 [Beta vulgaris subsp. vulgaris]	GO:0046872-IEA	metal ion binding-IEA	Molecular Function-IEA
KRA_DN69711_c0_g1	KOV_DN12797_c0_g1	Pectinesterase 2	1.1e-174	ref|XP_022716060.1|pectinesterase [Durio zibethinus]	GO:0004857-IEA;GO:0005618-IEA;GO:0043086-IEA;GO:0016020-IEA;GO:0045330-IEA;GO:0016021-IEA;GO:0071555-IEA;GO:0030599-IEA;GO:0030599-IBA;GO:0045490-IEA;GO:0016787-IEA;GO:0046910-IBA;GO:0042545-IEA;GO:0005576-IEA	enzyme inhibitor activity-IEA;cell wall-IEA;negative regulation of catalytic activity-IEA;membrane-IEA;aspartyl esterase activity-IEA;integral component of membrane-IEA;cell wall organization-IEA;pectinesterase activity-IEA;pectinesterase activity-IBA;pectin catabolic process-IEA;hydrolase activity-IEA;pectinesterase inhibitor activity-IBA;cell wall modification-IEA;extracellular region-IEA	Molecular Function-IEA;Cellular Component-IEA;Biological Process-IEA;Cellular Component-IEA;Molecular Function-IEA;Cellular Component-IEA;Biological Process-IEA;Molecular Function-IEA;Molecular Function-IBA;Biological Process-IEA;Molecular Function-IEA;Molecular Function-IBA;Biological Process-IEA;Cellular Component-IEA
KRA_DN69729_c0_g4	KOV_DN25143_c0_g1	reticulon-like protein B2	3.2e-118	ref|XP_021757578.1|reticulon-like protein B2 [Chenopodium quinoa]	GO:0005789-IEA;GO:0016020-IEA;GO:0016021-IEA;GO:0005783-IEA	endoplasmic reticulum membrane-IEA;membrane-IEA;integral component of membrane-IEA;endoplasmic reticulum-IEA	Cellular Component-IEA;Cellular Component-IEA;Cellular Component-IEA;Cellular Component-IEA
KRA_DN70039_c0_g3	KOV_DN10781_c0_g1	uncharacterized protein LOC110789603	0	ref|XP_021849992.1|uncharacterized protein LOC110789603 [Spinacia oleracea]
KRA_DN70116_c1_g2	KOV_DN8291_c0_g1	salicylate carboxymethyltransferase-like	4.9e-17	ref|XP_021731558.1|salicylate carboxymethyltransferase-like isoform X2 [Chenopodium quinoa]	GO:0008168-IEA	methyltransferase activity-IEA	Molecular Function-IEA
KRA_DN70190_c0_g1	KOV_DN1709_c0_g1	putative MO25-like protein At5g47540	4.8e-131	ref|XP_021739578.1|putative MO25-like protein At5g47540 [Chenopodium quinoa]	GO:0023014-IBA;GO:0004674-IBA	signal transduction by protein phosphorylation-IBA;protein serine/threonine kinase activity-IBA	Biological Process-IBA;Molecular Function-IBA
KRA_DN70224_c1_g1	KOV_DN2718_c0_g1	putative pentatricopeptide repeat-containing protein At1g12700, mitochondrial	2.7e-88	ref|XP_021853491.1|putative pentatricopeptide repeat-containing protein At1g12700, mitochondrial [Spinacia oleracea]/ref|XP_021853490.1|putative pentatricopeptide repeat-containing protein At1g12700, mitochondrial [Spinacia oleracea]	GO:0003824-IEA;GO:0016020-IEA;GO:0016021-IEA	catalytic activity-IEA;membrane-IEA;integral component of membrane-IEA	Molecular Function-IEA;Cellular Component-IEA;Cellular Component-IEA
KRA_DN70278_c1_g1	KOV_DN15427_c0_g1	aldehyde dehydrogenase family 3 member F1-like	3.6e-113	gb|KMT14482.1|hypothetical protein BVRB_4g072550 [Beta vulgaris subsp. vulgaris]/ref|XP_010673629.1|PREDICTED: aldehyde dehydrogenase family 3 member F1 [Beta vulgaris subsp. vulgaris]	GO:0006081-IEA;GO:0016491-IEA;GO:0016020-IEA;GO:0016021-IEA;GO:0055114-IEA;GO:0016620-IEA	cellular aldehyde metabolic process-IEA;oxidoreductase activity-IEA;membrane-IEA;integral component of membrane-IEA;oxidation-reduction process-IEA;oxidoreductase activity, acting on the aldehyde or oxo group of donors, NAD or NADP as acceptor-IEA	Biological Process-IEA;Molecular Function-IEA;Cellular Component-IEA;Cellular Component-IEA;Biological Process-IEA;Molecular Function-IEA
KRA_DN70471_c1_g1	KOV_DN12859_c0_g1	P-loop NTPase domain-containing protein LPA1 homolog 2-like	0	ref|XP_021732335.1|P-loop NTPase domain-containing protein LPA1 homolog 2-like [Chenopodium quinoa]
KRA_DN70474_c1_g1	KOV_DN194_c0_g1	GDSL esterase/lipase EXL3	4.1e-57	gb|KYP37353.1|GDSL esterase/lipase EXL3 [Cajanus cajan]	GO:0006629-IEA;GO:0016298-IEA;GO:0016788-IEA	lipid metabolic process-IEA;lipase activity-IEA;hydrolase activity, acting on ester bonds-IEA	Biological Process-IEA;Molecular Function-IEA;Molecular Function-IEA
KRA_DN70592_c0_g1	KOV_DN881_c0_g1	polygalacturonase QRT3-like	0	gb|KMT03114.1|hypothetical protein BVRB_8g196720 [Beta vulgaris subsp. vulgaris]/ref|XP_010688242.1|PREDICTED: polygalacturonase QRT3 [Beta vulgaris subsp. vulgaris]	GO:0016829-IEA;GO:0004650-IEA;GO:0004650-IBA	lyase activity-IEA;polygalacturonase activity-IEA;polygalacturonase activity-IBA	Molecular Function-IEA;Molecular Function-IEA;Molecular Function-IBA
KRA_DN70722_c3_g2	KOV_DN7091_c0_g1	non-specific lipid-transfer protein A-like	3.3e-32	ref|XP_021754353.1|probable non-specific lipid-transfer protein 2 [Chenopodium quinoa]	GO:0006869-IEA;GO:0008289-IEA	lipid transport-IEA;lipid binding-IEA	Biological Process-IEA;Molecular Function-IEA
KRA_DN70931_c0_g2	KOV_DN38930_c0_g1	hypothetical protein BVRB_9g226000	0.00052	gb|KMS96348.1|hypothetical protein BVRB_9g226000 [Beta vulgaris subsp. vulgaris]
KRA_DN71104_c0_g1	KOV_DN19238_c0_g1	PREDICTED: uncharacterized protein LOC104883796	7.2e-146	ref|XP_010666661.1|PREDICTED: uncharacterized protein LOC104883796 [Beta vulgaris subsp. vulgaris]
KRA_DN71503_c1_g5	KOV_DN21313_c0_g1	protein stabilized1	1.2e-45	dbj|GEY26674.1|protein stabilized1 [Tanacetum cinerariifolium]	GO:0000398-IEA;GO:0000398-IBA;GO:0000244-IBA;GO:2000636-IBA;GO:0006396-IEA;GO:0080188-IBA;GO:0046540-IBA;GO:0071013-IBA;GO:0016740-IEA;GO:0016567-IEA;GO:0004842-IEA;GO:2000630-IBA	mRNA splicing, via spliceosome-IEA;mRNA splicing, via spliceosome-IBA;spliceosomal tri-snRNP complex assembly-IBA;positive regulation of primary miRNA processing-IBA;RNA processing-IEA;gene silencing by RNA-directed DNA methylation-IBA;U4/U6 x U5 tri-snRNP complex-IBA;catalytic step 2 spliceosome-IBA;transferase activity-IEA;protein ubiquitination-IEA;ubiquitin-protein transferase activity-IEA;po…	Biological Process-IEA;Biological Process-IBA;Biological Process-IBA;Biological Process-IBA;Biological Process-IEA;Biological Process-IBA;Cellular Component-IBA;Cellular Component-IBA;Molecular Function-IEA;Biological Process-IEA;Molecular Function-IEA;Biological Process-IBA
KRA_DN71674_c2_g5	KOV_DN4923_c0_g1	dehydrodolichyl diphosphate synthase complex subunit NUS1-like	9.3e-30	ref|XP_010690910.1|PREDICTED: dehydrodolichyl diphosphate synthase complex subunit nus1 isoform X2 [Beta vulgaris subsp. vulgaris]	GO:0019408-IEA;GO:1904423-IEA;GO:0016020-IEA;GO:0016021-IEA;GO:0016765-IEA	dolichol biosynthetic process-IEA;dehydrodolichyl diphosphate synthase complex-IEA;membrane-IEA;integral component of membrane-IEA;transferase activity, transferring alkyl or aryl (other than methyl) groups-IEA	Biological Process-IEA;Cellular Component-IEA;Cellular Component-IEA;Cellular Component-IEA;Molecular Function-IEA
KRA_DN71920_c4_g3	KOV_DN923_c1_g1	salicylate carboxymethyltransferase-like	0	ref|XP_021738647.1|salicylate carboxymethyltransferase-like [Chenopodium quinoa]	GO:0008168-IEA	methyltransferase activity-IEA	Molecular Function-IEA
KRA_DN72055_c3_g1	KOV_DN4338_c1_g1	V-type proton ATPase subunit G 1-like	1e-20	ref|XP_021839267.1|V-type proton ATPase subunit G 1-like [Spinacia oleracea]/gb|KNA03615.1|hypothetical protein SOVF_207450 [Spinacia oleracea]	GO:0042626-IEA;GO:0016471-IEA;GO:0016471-IBA;GO:1902600-IEA;GO:0008553-IBA;GO:0006811-IEA	ATPase-coupled transmembrane transporter activity-IEA;vacuolar proton-transporting V-type ATPase complex-IEA;vacuolar proton-transporting V-type ATPase complex-IBA;proton transmembrane transport-IEA;proton-exporting ATPase activity, phosphorylative mechanism-IBA;ion transport-IEA	Molecular Function-IEA;Cellular Component-IEA;Cellular Component-IBA;Biological Process-IEA;Molecular Function-IBA;Biological Process-IEA
KRA_DN72305_c3_g1	KOV_DN4579_c0_g1	pectin acetylesterase 8-like isoform X2	1e-83	gb|KNA23708.1|hypothetical protein SOVF_022500 isoform B [Spinacia oleracea]/ref|XP_021855902.1|pectin acetylesterase 8-like isoform X2 [Spinacia oleracea]	GO:0005618-IEA;GO:0071555-IEA;GO:0005576-IEA;GO:0016787-IEA	cell wall-IEA;cell wall organization-IEA;extracellular region-IEA;hydrolase activity-IEA	Cellular Component-IEA;Biological Process-IEA;Cellular Component-IEA;Molecular Function-IEA
KRA_DN72417_c1_g1	KOV_DN1640_c0_g1	protein ECERIFERUM 1-like	3.8e-116	ref|XP_021756468.1|protein ECERIFERUM 1-like isoform X3 [Chenopodium quinoa]	GO:0005506-IEA;GO:0016491-IEA;GO:0016020-IEA;GO:0016021-IEA;GO:0008610-IEA;GO:0055114-IEA	iron ion binding-IEA;oxidoreductase activity-IEA;membrane-IEA;integral component of membrane-IEA;lipid biosynthetic process-IEA;oxidation-reduction process-IEA	Molecular Function-IEA;Molecular Function-IEA;Cellular Component-IEA;Cellular Component-IEA;Biological Process-IEA;Biological Process-IEA
KRA_DN72518_c5_g1	KOV_DN16306_c0_g3	beta-amyrin synthase-like	0	gb|ABK76265.1|beta-amyrin synthase [Gypsophila vaccaria]	GO:0016866-IEA;GO:0005811-IEA;GO:0000250-IEA;GO:0042300-IEA;GO:0016104-IEA;GO:0016853-IEA	intramolecular transferase activity-IEA;lipid droplet-IEA;lanosterol synthase activity-IEA;beta-amyrin synthase activity-IEA;triterpenoid biosynthetic process-IEA;isomerase activity-IEA	Molecular Function-IEA;Cellular Component-IEA;Molecular Function-IEA;Molecular Function-IEA;Biological Process-IEA;Molecular Function-IEA
KRA_DN72534_c3_g2	KOV_DN641_c0_g1	hypothetical protein BVRB_5g117270	0	gb|KMT10607.1|hypothetical protein BVRB_5g117270 [Beta vulgaris subsp. vulgaris]	GO:0016020-IEA;GO:0016021-IEA	membrane-IEA;integral component of membrane-IEA	Cellular Component-IEA;Cellular Component-IEA
KRA_DN72569_c1_g1	KOV_DN5911_c0_g1	nucleolar and coiled-body phosphoprotein 1 isoform X2	4.1e-76	gb|KMT10742.1|hypothetical protein BVRB_5g114000 [Beta vulgaris subsp. vulgaris]/ref|XP_010678432.1|PREDICTED: uncharacterized protein LOC104893983 [Beta vulgaris subsp. vulgaris]	GO:0005516-IEA;GO:0005774-IEA	calmodulin binding-IEA;vacuolar membrane-IEA	Molecular Function-IEA;Cellular Component-IEA
KRA_DN72629_c2_g4	KOV_DN5991_c0_g2	mechanosensitive ion channel protein 9-like isoform X1	3.6e-13	gb|KNA16752.1|hypothetical protein SOVF_086180 isoform B [Spinacia oleracea]	GO:0055085-IEA;GO:0016020-IEA;GO:0016021-IEA	transmembrane transport-IEA;membrane-IEA;integral component of membrane-IEA	Biological Process-IEA;Cellular Component-IEA;Cellular Component-IEA
KRA_DN72636_c4_g1	KOV_DN858_c0_g2	SWI/SNF-related matrix-associated actin-dependent regulator of chromatin subfamily A-like protein 1	7.4e-120	ref|XP_010694067.1|PREDICTED: SWI/SNF-related matrix-associated actin-dependent regulator of chromatin subfamily A-like protein 1 isoform X2 [Beta vulgaris subsp. vulgaris]	GO:0006281-IEA;GO:0036310-IEA;GO:0031297-IEA;GO:0000733-IEA;GO:0005524-IEA	DNA repair-IEA;annealing helicase activity-IEA;replication fork processing-IEA;DNA strand renaturation-IEA;ATP binding-IEA	Biological Process-IEA;Molecular Function-IEA;Biological Process-IEA;Biological Process-IEA;Molecular Function-IEA
KRA_DN73009_c4_g1	KOV_DN8241_c1_g1	ABC transporter-like	0	ref|XP_021853414.1|ABC transporter G family member 35-like [Spinacia oleracea]	GO:0000166-IEA;GO:0016020-IEA;GO:0016021-IEA;GO:0005524-IEA;GO:0016887-IEA	nucleotide binding-IEA;membrane-IEA;integral component of membrane-IEA;ATP binding-IEA;ATPase activity-IEA	Molecular Function-IEA;Cellular Component-IEA;Cellular Component-IEA;Molecular Function-IEA;Molecular Function-IEA
KRA_DN73037_c5_g1	KOV_DN1145_c0_g1	protein Brevis radix-like 2	8.1e-39	ref|XP_021716507.1|protein Brevis radix-like 2 [Chenopodium quinoa]
KRA_DN73158_c6_g2	KOV_DN664_c0_g1	protein TSS	0	ref|XP_021748284.1|protein TSS-like [Chenopodium quinoa]	GO:0005737-IBA	cytoplasm-IBA	Cellular Component-IBA
KRA_DN73227_c9_g1	KOV_DN11981_c0_g1	protein STRUBBELIG-RECEPTOR FAMILY 3-like isoform X1	0	ref|XP_010696576.1|PREDICTED: protein STRUBBELIG-RECEPTOR FAMILY 3 [Beta vulgaris subsp. vulgaris]/gb|KMS96763.1|hypothetical protein BVRB_8g199490 [Beta vulgaris subsp. vulgaris]	GO:0016020-IEA;GO:0016021-IEA;GO:0004672-IEA;GO:0005524-IEA;GO:0006468-IEA	membrane-IEA;integral component of membrane-IEA;protein kinase activity-IEA;ATP binding-IEA;protein phosphorylation-IEA	Cellular Component-IEA;Cellular Component-IEA;Molecular Function-IEA;Molecular Function-IEA;Biological Process-IEA
KRA_DN73271_c3_g1	KOV_DN2718_c0_g2	putative pentatricopeptide repeat-containing protein At1g12700, mitochondrial	3.8e-72	ref|XP_021853241.1|pentatricopeptide repeat-containing protein At1g12300, mitochondrial-like, partial [Spinacia oleracea]
KRA_DN73360_c9_g1	KOV_DN4424_c0_g1	conserved hypothetical protein	0.0049	gb|EEF52667.1|conserved hypothetical protein [Ricinus communis]
KRA_DN99393_c0_g1	KOV_DN31153_c0_g3	Retrovirus-related Pol polyprotein from transposon RE1	6.1e-87	ref|XP_019103844.1|PREDICTED: uncharacterized protein LOC109134539 [Beta vulgaris subsp. vulgaris]

## Sheet: UpRegulated in F
KRA transcriptome ID	KOV transcriptome ID	Annotation	e-value	first hit blastx	GO annotations
KRA_DN21735_c0_g1	KOV_DN12663_c0_g1	hypothetical protein CFOL_v3_29261	3e-34	dbj|GAV85827.1|hypothetical protein CFOL_v3_29261 [Cephalotus follicularis]
KRA_DN25957_c0_g1	KOV_DN54774_c0_g1	probable WRKY transcription factor 75	1e-54	gb|KAA8528951.1|hypothetical protein F0562_033561 [Nyssa sinensis]	GO:0003677-IEA;GO:0003700-IEA;GO:0006355-IEA;GO:0043565-IEA;GO:0005634-IEA	DNA binding-IEA;DNA-binding transcription factor activity-IEA;regulation of transcription, DNA-templated-IEA;sequence-specific DNA binding-IEA;nucleus-IEA	Molecular Function-IEA;Molecular Function-IEA;Biological Process-IEA;Molecular Function-IEA;Cellular Component-IEA
KRA_DN26445_c0_g1	KOV_DN95289_c0_g1	UPF0496 protein At1g20180	3.1e-93	ref|XP_021836716.1|UPF0496 protein At1g20180 [Spinacia oleracea]	GO:0016020-IEA;GO:0016021-IEA	membrane-IEA;integral component of membrane-IEA	Cellular Component-IEA;Cellular Component-IEA
KRA_DN29405_c0_g1	KOV_DN65120_c0_g1	1-aminocyclopropane-1-carboxylate synthase 9-like	0	ref|XP_010679692.1|PREDICTED: 1-aminocyclopropane-1-carboxylate synthase 3 [Beta vulgaris subsp. vulgaris]/gb|KMT09891.1|hypothetical protein BVRB_6g128650 [Beta vulgaris subsp. vulgaris]	GO:0042218-IEA;GO:0030170-IEA;GO:0016847-ISS;GO:0003824-IEA;GO:0009058-IEA	1-aminocyclopropane-1-carboxylate biosynthetic process-IEA;pyridoxal phosphate binding-IEA;1-aminocyclopropane-1-carboxylate synthase activity-ISS;catalytic activity-IEA;biosynthetic process-IEA	Biological Process-IEA;Molecular Function-IEA;Molecular Function-ISS;Molecular Function-IEA;Biological Process-IEA
KRA_DN33886_c0_g1	KOV_DN73781_c0_g1	PREDICTED: uncharacterized protein LOC109136062	8.3e-15	ref|XP_019107238.1|PREDICTED: uncharacterized protein LOC109136062 [Beta vulgaris subsp. vulgaris]
KRA_DN35498_c0_g1	KOV_DN429_c0_g1	alpha-amylase-like	0	ref|XP_010690292.1|PREDICTED: alpha-amylase [Beta vulgaris subsp. vulgaris]/gb|KMT01312.1|hypothetical protein BVRB_9g213280 [Beta vulgaris subsp. vulgaris]	GO:0008152-IEA;GO:0003824-IEA;GO:0005509-IEA;GO:0103025-IEA;GO:0043169-IEA;GO:0016787-IEA;GO:0004556-IEA;GO:0005975-IEA;GO:0016798-IEA	metabolic process-IEA;catalytic activity-IEA;calcium ion binding-IEA;alpha-amylase activity (releasing maltohexaose)-IEA;cation binding-IEA;hydrolase activity-IEA;alpha-amylase activity-IEA;carbohydrate metabolic process-IEA;hydrolase activity, acting on glycosyl bonds-IEA	Biological Process-IEA;Molecular Function-IEA;Molecular Function-IEA;Molecular Function-IEA;Molecular Function-IEA;Molecular Function-IEA;Molecular Function-IEA;Biological Process-IEA;Molecular Function-IEA
KRA_DN36020_c0_g1	KOV_DN9454_c1_g1	scopoletin glucosyltransferase-like	0	dbj|BBQ05018.1|chalcononaringenin 2'-O-glucosyltransferase [Dianthus caryophyllus]	GO:0016757-IEA;GO:0016758-IEA;GO:0016740-IEA	transferase activity, transferring glycosyl groups-IEA;transferase activity, transferring hexosyl groups-IEA;transferase activity-IEA	Molecular Function-IEA;Molecular Function-IEA;Molecular Function-IEA
KRA_DN36069_c0_g1	KOV_DN36893_c0_g2	hypothetical protein BVRB_7g168040	2.6e-50	gb|KMT05557.1|hypothetical protein BVRB_7g168040 [Beta vulgaris subsp. vulgaris]	GO:0016020-IEA;GO:0016021-IEA	membrane-IEA;integral component of membrane-IEA	Cellular Component-IEA;Cellular Component-IEA
KRA_DN36869_c0_g1	KOV_DN22205_c0_g2	zinc finger protein HD1-like	1.7e-29	gb|KMS98388.1|hypothetical protein BVRB_4g093400 [Beta vulgaris subsp. vulgaris]/ref|XP_010694462.1|PREDICTED: B-box zinc finger protein 32 [Beta vulgaris subsp. vulgaris]	GO:0008270-IEA	zinc ion binding-IEA	Molecular Function-IEA
KRA_DN36939_c0_g1	KOV_DN4506_c0_g1	auxin-induced protein 6B-like	2e-35	gb|AAC08401.1|auxin-induced protein, partial [Mesembryanthemum crystallinum]	GO:0009733-IEA	response to auxin-IEA	Biological Process-IEA
KRA_DN38523_c0_g1	KOV_DN109944_c0_g1	PAMP-induced secreted peptide 2-like	0.0063	ref|XP_028764161.1|PAMP-induced secreted peptide 2-like [Prosopis alba]/ref|XP_028764045.1|PAMP-induced secreted peptide 2-like [Prosopis alba]/ref|XP_028788111.1|PAMP-induced secreted peptide 2-like [Prosopis alba]
KRA_DN38866_c0_g1	KOV_DN17288_c1_g1	peroxidase 27-like	2.6e-89	gb|KNA15140.1|hypothetical protein SOVF_100930 [Spinacia oleracea]/ref|XP_021838809.1|peroxidase 27-like isoform X2 [Spinacia oleracea]	GO:0006979-IEA;GO:0004601-IEA;GO:0046872-IEA;GO:0016491-IEA;GO:0020037-IEA;GO:0055114-IEA;GO:0098869-IEA;GO:0005576-IEA;GO:0042744-IEA	response to oxidative stress-IEA;peroxidase activity-IEA;metal ion binding-IEA;oxidoreductase activity-IEA;heme binding-IEA;oxidation-reduction process-IEA;cellular oxidant detoxification-IEA;extracellular region-IEA;hydrogen peroxide catabolic process-IEA	Biological Process-IEA;Molecular Function-IEA;Molecular Function-IEA;Molecular Function-IEA;Molecular Function-IEA;Biological Process-IEA;Biological Process-IEA;Cellular Component-IEA;Biological Process-IEA
KRA_DN39333_c0_g1	KOV_DN83650_c0_g1	uncharacterized protein LOC110799418	0.0018	ref|XP_021860376.1|uncharacterized protein LOC110799418 [Spinacia oleracea]	GO:0009061-IEA	anaerobic respiration-IEA	Biological Process-IEA
KRA_DN39437_c0_g1	KOV_DN418_c0_g2	auxin-binding protein ABP19a-like	2.4e-105	ref|XP_021854818.1|auxin-binding protein ABP19a-like [Spinacia oleracea]	GO:0048046-IEA;GO:0046872-IEA;GO:0005618-IEA;GO:0030145-IEA;GO:0005576-IEA;GO:0045735-IEA	apoplast-IEA;metal ion binding-IEA;cell wall-IEA;manganese ion binding-IEA;extracellular region-IEA;nutrient reservoir activity-IEA	Cellular Component-IEA;Molecular Function-IEA;Cellular Component-IEA;Molecular Function-IEA;Cellular Component-IEA;Molecular Function-IEA
KRA_DN39961_c0_g1	KOV_DN38698_c0_g1	monothiol glutaredoxin-S6-like	7e-60	gb|KMT12714.1|hypothetical protein BVRB_4g088110 [Beta vulgaris subsp. vulgaris]/ref|XP_019104691.1|PREDICTED: monothiol glutaredoxin-S6 [Beta vulgaris subsp. vulgaris]	GO:0015035-IEA;GO:0045454-IEA;GO:0009055-IEA;GO:0055114-IEA;GO:0022900-IEA;GO:0005623-IEA	protein disulfide oxidoreductase activity-IEA;cell redox homeostasis-IEA;electron transfer activity-IEA;oxidation-reduction process-IEA;electron transport chain-IEA;cell-IEA	Molecular Function-IEA;Biological Process-IEA;Molecular Function-IEA;Biological Process-IEA;Biological Process-IEA;Cellular Component-IEA
KRA_DN40651_c0_g1	KOV_DN52367_c0_g1	21 kDa protein-like	4.3e-41	ref|XP_017232471.1|PREDICTED: 21 kDa protein-like [Daucus carota subsp. sativus]	GO:0004857-IBA;GO:0004857-IEA;GO:0043086-IEA;GO:0043086-IBA	enzyme inhibitor activity-IBA;enzyme inhibitor activity-IEA;negative regulation of catalytic activity-IEA;negative regulation of catalytic activity-IBA	Molecular Function-IBA;Molecular Function-IEA;Biological Process-IEA;Biological Process-IBA
KRA_DN40946_c0_g1	KOV_DN25654_c0_g1	ribonuclease 1-like	1.4e-122	ref|XP_021842768.1|ribonuclease 1-like [Spinacia oleracea]/gb|KNA22869.1|hypothetical protein SOVF_029780 [Spinacia oleracea]	GO:0003723-IEA;GO:0090502-IEA;GO:0033897-IEA	RNA binding-IEA;RNA phosphodiester bond hydrolysis, endonucleolytic-IEA;ribonuclease T2 activity-IEA	Molecular Function-IEA;Biological Process-IEA;Molecular Function-IEA
KRA_DN41164_c0_g1	KOV_DN84480_c0_g1	pathogen-associated molecular patterns-induced protein A70	2.1e-18	gb|KMT00689.1|hypothetical protein BVRB_9g219770 [Beta vulgaris subsp. vulgaris]/ref|XP_010691165.1|PREDICTED: uncharacterized protein LOC104904576 [Beta vulgaris subsp. vulgaris]
KRA_DN41168_c0_g1	KOV_DN51736_c2_g4	NDR1/HIN1-like protein 1	1e-85	ref|XP_021762991.1|NDR1/HIN1-like protein 1 [Chenopodium quinoa]	GO:0016020-IEA;GO:0016021-IEA	membrane-IEA;integral component of membrane-IEA	Cellular Component-IEA;Cellular Component-IEA
KRA_DN41203_c0_g2	KOV_DN10866_c0_g2	VQ motif-containing protein 10-like	2e-24	ref|XP_010691389.1|PREDICTED: VQ motif-containing protein 10 [Beta vulgaris subsp. vulgaris]/gb|KMT00870.1|hypothetical protein BVRB_9g221430 [Beta vulgaris subsp. vulgaris]
KRA_DN41740_c0_g1	KOV_DN12803_c0_g1	basic 7S globulin-like	0	ref|XP_021750345.1|basic 7S globulin-like [Chenopodium quinoa]	GO:0004190-IBA;GO:0004190-IEA;GO:0008233-IEA;GO:0006508-IEA;GO:0006508-IBA;GO:0030163-IBA	aspartic-type endopeptidase activity-IBA;aspartic-type endopeptidase activity-IEA;peptidase activity-IEA;proteolysis-IEA;proteolysis-IBA;protein catabolic process-IBA	Molecular Function-IBA;Molecular Function-IEA;Molecular Function-IEA;Biological Process-IEA;Biological Process-IBA;Biological Process-IBA
KRA_DN42788_c0_g2	KOV_DN3299_c0_g1	late embryogenesis abundant protein 18-like	4.1e-10	ref|XP_010677257.1|PREDICTED: late embryogenesis abundant protein 18 [Beta vulgaris subsp. vulgaris]/gb|KMT11677.1|hypothetical protein BVRB_5g106150 [Beta vulgaris subsp. vulgaris]	GO:0009793-IEA	embryo development ending in seed dormancy-IEA	Biological Process-IEA
KRA_DN42806_c0_g1	KOV_DN4481_c0_g1	E3 ubiquitin-protein ligase ATL23	9.3e-72	gb|KNA13966.1|hypothetical protein SOVF_111720 [Spinacia oleracea]	GO:0016020-IEA;GO:0016021-IEA	membrane-IEA;integral component of membrane-IEA	Cellular Component-IEA;Cellular Component-IEA
KRA_DN43467_c0_g1	KOV_DN18795_c0_g1	glutathione S-transferase T1-like	5.9e-130	gb|KNA10050.1|hypothetical protein SOVF_147990 [Spinacia oleracea]/ref|XP_021838769.1|glutathione S-transferase T1-like [Spinacia oleracea]	GO:0016740-IEA	transferase activity-IEA	Molecular Function-IEA
KRA_DN43526_c0_g1	KOV_DN17494_c0_g1	ribonuclease 1-like	4.5e-126	gb|KMT07058.1|hypothetical protein BVRB_6g153870 [Beta vulgaris subsp. vulgaris]/ref|XP_010683182.1|PREDICTED: ribonuclease 1 [Beta vulgaris subsp. vulgaris]	GO:0003723-IEA;GO:0090502-IEA;GO:0033897-IEA;GO:0016787-IEA	RNA binding-IEA;RNA phosphodiester bond hydrolysis, endonucleolytic-IEA;ribonuclease T2 activity-IEA;hydrolase activity-IEA	Molecular Function-IEA;Biological Process-IEA;Molecular Function-IEA;Molecular Function-IEA
KRA_DN43921_c0_g1	KOV_DN30432_c1_g1	peroxidase 44-like	6.7e-180	ref|XP_021739530.1|peroxidase 57-like [Chenopodium quinoa]	GO:0006979-IEA;GO:0004601-IEA;GO:0016491-IEA;GO:0046872-IEA;GO:0020037-IEA;GO:0055114-IEA;GO:0098869-IEA;GO:0005576-IEA;GO:0042744-IEA	response to oxidative stress-IEA;peroxidase activity-IEA;oxidoreductase activity-IEA;metal ion binding-IEA;heme binding-IEA;oxidation-reduction process-IEA;cellular oxidant detoxification-IEA;extracellular region-IEA;hydrogen peroxide catabolic process-IEA	Biological Process-IEA;Molecular Function-IEA;Molecular Function-IEA;Molecular Function-IEA;Molecular Function-IEA;Biological Process-IEA;Biological Process-IEA;Cellular Component-IEA;Biological Process-IEA
KRA_DN43951_c0_g1	KOV_DN5263_c0_g1	NAC domain-containing protein 92-like	1.1e-128	ref|XP_021770843.1|NAC domain-containing protein 92-like [Chenopodium quinoa]/ref|XP_021770844.1|NAC domain-containing protein 92-like [Chenopodium quinoa]	GO:0003677-IEA;GO:0006355-IEA;GO:0005634-IEA	DNA binding-IEA;regulation of transcription, DNA-templated-IEA;nucleus-IEA	Molecular Function-IEA;Biological Process-IEA;Cellular Component-IEA
KRA_DN44000_c0_g1	KOV_DN32388_c0_g2	uncharacterized protein At4g15970-like	8.5e-153	ref|XP_021862969.1|uncharacterized protein At4g15970-like [Spinacia oleracea]	GO:0016020-IEA;GO:0016021-IEA	membrane-IEA;integral component of membrane-IEA	Cellular Component-IEA;Cellular Component-IEA
KRA_DN44027_c0_g1	KOV_DN4889_c0_g2	protein CUP-SHAPED COTYLEDON 3	1.5e-102	gb|OAY34609.1|hypothetical protein MANES_12G033500 [Manihot esculenta]/ref|XP_021630142.1|protein CUP-SHAPED COTYLEDON 3-like [Manihot esculenta]/gb|ALC79071.1|NAC transcription factors 94 [Manihot esculenta]	GO:0003677-IEA;GO:0006355-IEA;GO:0005634-IEA	DNA binding-IEA;regulation of transcription, DNA-templated-IEA;nucleus-IEA	Molecular Function-IEA;Biological Process-IEA;Cellular Component-IEA
KRA_DN44419_c0_g2	KOV_DN1973_c0_g1	cell wall / vacuolar inhibitor of fructosidase 1-like	3e-70	ref|XP_021754541.1|cell wall / vacuolar inhibitor of fructosidase 1-like [Chenopodium quinoa]	GO:0004857-IBA;GO:0004857-IEA;GO:0043086-IBA;GO:0043086-IEA	enzyme inhibitor activity-IBA;enzyme inhibitor activity-IEA;negative regulation of catalytic activity-IBA;negative regulation of catalytic activity-IEA	Molecular Function-IBA;Molecular Function-IEA;Biological Process-IBA;Biological Process-IEA
KRA_DN44770_c0_g1	KOV_DN1335_c0_g1	gibberellin 2-beta-dioxygenase 8-like	4.3e-128	gb|KMT05032.1|hypothetical protein BVRB_7g171920 [Beta vulgaris subsp. vulgaris]	GO:0016491-IEA;GO:0046872-IEA;GO:0055114-IEA	oxidoreductase activity-IEA;metal ion binding-IEA;oxidation-reduction process-IEA	Molecular Function-IEA;Molecular Function-IEA;Biological Process-IEA
KRA_DN45085_c0_g1	KOV_DN39054_c0_g2	cytochrome P450 CYP72A219-like	0	ref|XP_021848475.1|cytochrome P450 CYP72A219-like [Spinacia oleracea]	GO:0005506-IEA;GO:0016491-IEA;GO:0046872-IEA;GO:0016705-IEA;GO:0016020-IEA;GO:0016021-IEA;GO:0020037-IEA;GO:0055114-IEA;GO:0004497-IEA	iron ion binding-IEA;oxidoreductase activity-IEA;metal ion binding-IEA;oxidoreductase activity, acting on paired donors, with incorporation or reduction of molecular oxygen-IEA;membrane-IEA;integral component of membrane-IEA;heme binding-IEA;oxidation-reduction process-IEA;monooxygenase activity-IEA	Molecular Function-IEA;Molecular Function-IEA;Molecular Function-IEA;Molecular Function-IEA;Cellular Component-IEA;Cellular Component-IEA;Molecular Function-IEA;Biological Process-IEA;Molecular Function-IEA
KRA_DN45140_c0_g1	KOV_DN1246_c0_g1	F-box protein SKP2A-like	6.4e-138	ref|XP_021718146.1|F-box protein SKP2A-like isoform X1 [Chenopodium quinoa]/ref|XP_021718145.1|F-box protein SKP2A-like isoform X1 [Chenopodium quinoa]
KRA_DN45417_c0_g1	KOV_DN17127_c0_g2	glucose and ribitol dehydrogenase-like	3.2e-153	ref|XP_021861350.1|glucose and ribitol dehydrogenase-like [Spinacia oleracea]	GO:0016491-IEA;GO:0055114-IEA	oxidoreductase activity-IEA;oxidation-reduction process-IEA	Molecular Function-IEA;Biological Process-IEA
KRA_DN46150_c0_g1	KOV_DN418_c0_g1	auxin-binding protein ABP19a-like	1.1e-103	ref|XP_021859389.1|auxin-binding protein ABP19a-like [Spinacia oleracea]/gb|KNA18264.1|hypothetical protein SOVF_072510 [Spinacia oleracea]	GO:0048046-IEA;GO:0046872-IEA;GO:0005618-IEA;GO:0030145-IEA;GO:0005576-IEA;GO:0045735-IEA	apoplast-IEA;metal ion binding-IEA;cell wall-IEA;manganese ion binding-IEA;extracellular region-IEA;nutrient reservoir activity-IEA	Cellular Component-IEA;Molecular Function-IEA;Cellular Component-IEA;Molecular Function-IEA;Cellular Component-IEA;Molecular Function-IEA
KRA_DN46237_c0_g1	KOV_DN20177_c0_g1	RING-H2 finger protein ATL3-like	2.6e-50	ref|XP_021761860.1|RING-H2 finger protein ATL3-like [Chenopodium quinoa]	GO:0016020-IEA;GO:0016021-IEA	membrane-IEA;integral component of membrane-IEA	Cellular Component-IEA;Cellular Component-IEA
KRA_DN46509_c1_g2	KOV_DN4537_c0_g1	Selenium-binding protein 1	1.2e-48	gb|EXB73704.1|Selenium-binding protein 2 [Morus notabilis]	GO:0008430-IEA	selenium binding-IEA	Molecular Function-IEA
KRA_DN47018_c0_g1	KOV_DN4107_c0_g1	isoflavone 3'-hydroxylase-like	0	ref|XP_021726642.1|isoflavone 3'-hydroxylase-like [Chenopodium quinoa]	GO:0005506-IEA;GO:0016705-IEA;GO:0016491-IEA;GO:0046872-IEA;GO:0020037-IEA;GO:0055114-IEA;GO:0004497-IEA	iron ion binding-IEA;oxidoreductase activity, acting on paired donors, with incorporation or reduction of molecular oxygen-IEA;oxidoreductase activity-IEA;metal ion binding-IEA;heme binding-IEA;oxidation-reduction process-IEA;monooxygenase activity-IEA	Molecular Function-IEA;Molecular Function-IEA;Molecular Function-IEA;Molecular Function-IEA;Molecular Function-IEA;Biological Process-IEA;Molecular Function-IEA
KRA_DN47072_c0_g3	KOV_DN6423_c0_g2	NAC transcription factor 29-like	3.6e-141	ref|XP_021747028.1|NAC transcription factor 29-like [Chenopodium quinoa]	GO:0003677-IEA;GO:0006355-IEA;GO:0005634-IEA	DNA binding-IEA;regulation of transcription, DNA-templated-IEA;nucleus-IEA	Molecular Function-IEA;Biological Process-IEA;Cellular Component-IEA
KRA_DN47101_c0_g1	KOV_DN16097_c0_g1	caffeine synthase 1-like	2.3e-109	gb|KNA10299.1|hypothetical protein SOVF_145700 [Spinacia oleracea]	GO:0008168-IEA	methyltransferase activity-IEA	Molecular Function-IEA
KRA_DN47375_c0_g4	KOV_DN8818_c0_g1	serine acetyltransferase 1, chloroplastic	0	ref|XP_010675897.1|PREDICTED: serine acetyltransferase 1, chloroplastic [Beta vulgaris subsp. vulgaris]	GO:0005737-IEA;GO:0009001-IEA;GO:0009001-IBA;GO:0005829-IBA;GO:0016740-IEA;GO:0006535-IEA	cytoplasm-IEA;serine O-acetyltransferase activity-IEA;serine O-acetyltransferase activity-IBA;cytosol-IBA;transferase activity-IEA;cysteine biosynthetic process from serine-IEA	Cellular Component-IEA;Molecular Function-IEA;Molecular Function-IBA;Cellular Component-IBA;Molecular Function-IEA;Biological Process-IEA
KRA_DN47392_c0_g2	KOV_DN16367_c0_g2	Basic 7S globulin	2e-129	ref|XP_021750345.1|basic 7S globulin-like [Chenopodium quinoa]	GO:0004190-IEA;GO:0006508-IEA	aspartic-type endopeptidase activity-IEA;proteolysis-IEA	Molecular Function-IEA;Biological Process-IEA
KRA_DN47691_c0_g1	KOV_DN3925_c0_g1	putative leucine-rich repeat-containing, plant-type, leucine-rich repeat domain, L	9.5e-86	gb|RHN44757.1|putative leucine-rich repeat-containing, plant-type, leucine-rich repeat domain, L [Medicago truncatula]/ref|XP_003621811.1|polygalacturonase inhibitor [Medicago truncatula]/gb|AES78029.1|polygalacturonase inhibitor protein [Medicago truncatula]
KRA_DN47700_c0_g1	KOV_DN49707_c0_g1	uncharacterized protein LOC110800442	0	ref|XP_021861438.1|uncharacterized protein LOC110800442 [Spinacia oleracea]
KRA_DN47779_c0_g2	KOV_DN2669_c0_g1	PREDICTED: uncharacterized protein LOC104882923	3.5e-23	ref|XP_010665644.1|PREDICTED: uncharacterized protein LOC104882923 [Beta vulgaris subsp. vulgaris]/gb|KMS96669.1|hypothetical protein BVRB_8g200900 [Beta vulgaris subsp. vulgaris]
KRA_DN48083_c0_g1	KOV_DN61325_c0_g1	gamma aminobutyrate transaminase 3, chloroplastic-like	0.0015	gb|TYH45725.1|hypothetical protein ES332_D11G285300v1 [Gossypium tomentosum]	GO:0030170-IEA;GO:0003824-IEA;GO:0008483-IEA	pyridoxal phosphate binding-IEA;catalytic activity-IEA;transaminase activity-IEA	Molecular Function-IEA;Molecular Function-IEA;Molecular Function-IEA
KRA_DN48130_c0_g2	KOV_DN2053_c0_g3	cyanate hydratase	5.5e-09	ref|XP_017415284.1|PREDICTED: cyanate hydratase [Vigna angularis]/dbj|BAT96647.1|hypothetical protein VIGAN_08361900 [Vigna angularis var. angularis]	GO:0003677-IEA;GO:0042802-IEA;GO:0009651-IEA;GO:0005829-IEA;GO:0016829-IEA;GO:0009440-IEA;GO:0008824-IEA;GO:0009439-IEA	DNA binding-IEA;identical protein binding-IEA;response to salt stress-IEA;cytosol-IEA;lyase activity-IEA;cyanate catabolic process-IEA;cyanate hydratase activity-IEA;cyanate metabolic process-IEA	Molecular Function-IEA;Molecular Function-IEA;Biological Process-IEA;Cellular Component-IEA;Molecular Function-IEA;Biological Process-IEA;Molecular Function-IEA;Biological Process-IEA
KRA_DN48220_c0_g3	KOV_DN11614_c0_g1	Senescence regulator	2.3e-23	gb|KMS96670.1|hypothetical protein BVRB_8g200910 [Beta vulgaris subsp. vulgaris]
KRA_DN48263_c3_g1	KOV_DN21201_c0_g1	LRR receptor-like serine/threonine-protein kinase GSO1	2.7e-66	ref|XP_019055221.1|PREDICTED: LRR receptor-like serine/threonine-protein kinase GSO1 [Nelumbo nucifera]	GO:0016020-IEA;GO:0016021-IEA;GO:0016310-IEA;GO:0016301-IEA	membrane-IEA;integral component of membrane-IEA;phosphorylation-IEA;kinase activity-IEA	Cellular Component-IEA;Cellular Component-IEA;Biological Process-IEA;Molecular Function-IEA
KRA_DN48528_c1_g2	KOV_DN28823_c0_g1	peroxidase 5-like	1.4e-135	gb|KNA04502.1|hypothetical protein SOVF_199090 [Spinacia oleracea]/ref|XP_021858466.1|peroxidase 5-like [Spinacia oleracea]	GO:0006979-IEA;GO:0004601-IEA;GO:0016491-IEA;GO:0046872-IEA;GO:0020037-IEA;GO:0055114-IEA;GO:0098869-IEA;GO:0005576-IEA;GO:0042744-IEA	response to oxidative stress-IEA;peroxidase activity-IEA;oxidoreductase activity-IEA;metal ion binding-IEA;heme binding-IEA;oxidation-reduction process-IEA;cellular oxidant detoxification-IEA;extracellular region-IEA;hydrogen peroxide catabolic process-IEA	Biological Process-IEA;Molecular Function-IEA;Molecular Function-IEA;Molecular Function-IEA;Molecular Function-IEA;Biological Process-IEA;Biological Process-IEA;Cellular Component-IEA;Biological Process-IEA
KRA_DN48556_c0_g2	KOV_DN93524_c0_g1	protein C2-DOMAIN ABA-RELATED 4-like	1.1e-106	ref|XP_021750539.1|protein C2-DOMAIN ABA-RELATED 4-like [Chenopodium quinoa]
KRA_DN48814_c0_g1	KOV_DN40104_c0_g2	NAC domain-containing protein 10-like isoform X2	8.8e-132	ref|XP_021726536.1|NAC domain-containing protein 10-like [Chenopodium quinoa]	GO:0003677-IEA;GO:0006355-IEA;GO:0005634-IEA	DNA binding-IEA;regulation of transcription, DNA-templated-IEA;nucleus-IEA	Molecular Function-IEA;Biological Process-IEA;Cellular Component-IEA
KRA_DN48878_c0_g1	KOV_DN9171_c0_g1	DNA-dependent metalloprotease WSS1-like isoform X1	2.4e-167	ref|XP_010694486.1|PREDICTED: DNA-dependent metalloprotease WSS1 [Beta vulgaris subsp. vulgaris]/gb|KMS98332.1|hypothetical protein BVRB_4g093460 [Beta vulgaris subsp. vulgaris]/ref|XP_010694487.1|PREDICTED: DNA-dependent metalloprotease WSS1 [Beta vulgaris subsp. vulgaris]/ref|XP_019108113.1|PREDICTED: DNA-dependent metalloprotease WSS1 [Beta vulgaris subsp. vulgaris]	GO:0046872-IEA	metal ion binding-IEA	Molecular Function-IEA
KRA_DN49493_c2_g1	KOV_DN34733_c0_g1	homocysteine s-methyltransferase 3	5.7e-08	gb|KDO74496.1|hypothetical protein CISIN_1g0191072mg, partial [Citrus sinensis]/gb|KDO74499.1|hypothetical protein CISIN_1g0191072mg, partial [Citrus sinensis]/gb|KDO74498.1|hypothetical protein CISIN_1g0191072mg, partial [Citrus sinensis]/gb|KDO74497.1|hypothetical protein CISIN_1g0191072mg, partial [Citrus sinensis]	GO:0009086-IBA;GO:0009086-IEA;GO:0008270-IEA;GO:0033528-IBA;GO:0046872-IEA;GO:0008168-IEA;GO:0016740-IEA;GO:0047150-IEA;GO:0032259-IEA;GO:0008898-IBA	methionine biosynthetic process-IBA;methionine biosynthetic process-IEA;zinc ion binding-IEA;S-methylmethionine cycle-IBA;metal ion binding-IEA;methyltransferase activity-IEA;transferase activity-IEA;betaine-homocysteine S-methyltransferase activity-IEA;methylation-IEA;S-adenosylmethionine-homocysteine S-methyltransferase activity-IBA	Biological Process-IBA;Biological Process-IEA;Molecular Function-IEA;Biological Process-IBA;Molecular Function-IEA;Molecular Function-IEA;Molecular Function-IEA;Molecular Function-IEA;Biological Process-IEA;Molecular Function-IBA
KRA_DN49644_c0_g1	KOV_DN1869_c0_g1	homocysteine S-methyltransferase 3	0	gb|OAY27978.1|hypothetical protein MANES_15G031300 [Manihot esculenta]/ref|XP_021595752.1|homocysteine S-methyltransferase 3 isoform X1 [Manihot esculenta]	GO:0009086-IBA;GO:0009086-IEA;GO:0008270-IEA;GO:0033528-IBA;GO:0046872-IEA;GO:0016740-IEA;GO:0008168-IEA;GO:0047150-IEA;GO:0032259-IEA;GO:0005886-IEA;GO:0008898-IBA	methionine biosynthetic process-IBA;methionine biosynthetic process-IEA;zinc ion binding-IEA;S-methylmethionine cycle-IBA;metal ion binding-IEA;transferase activity-IEA;methyltransferase activity-IEA;betaine-homocysteine S-methyltransferase activity-IEA;methylation-IEA;plasma membrane-IEA;S-adenosylmethionine-homocysteine S-methyltransferase activity-IBA	Biological Process-IBA;Biological Process-IEA;Molecular Function-IEA;Biological Process-IBA;Molecular Function-IEA;Molecular Function-IEA;Molecular Function-IEA;Molecular Function-IEA;Biological Process-IEA;Cellular Component-IEA;Molecular Function-IBA
KRA_DN50450_c0_g2	KOV_DN26577_c0_g3	23 kDa jasmonate-induced protein-like	1.6e-40	ref|XP_010667987.1|PREDICTED: 23 kDa jasmonate-induced protein [Beta vulgaris subsp. vulgaris]/gb|KMS94989.1|hypothetical protein BVRB_013460 [Beta vulgaris subsp. vulgaris]
KRA_DN51282_c2_g1	KOV_DN41116_c0_g2	uncharacterized protein LOC114292014	4.5e-10	ref|XP_028091723.1|uncharacterized protein LOC114292014 [Camellia sinensis]
KRA_DN51302_c1_g2	KOV_DN1688_c0_g1	vignain-like	0	ref|XP_021749770.1|vignain-like [Chenopodium quinoa]	GO:0005615-IBA;GO:0008233-IEA;GO:0006508-IEA;GO:0004197-IBA;GO:0008234-IEA;GO:0051603-IBA;GO:0005764-IBA;GO:0016787-IEA	extracellular space-IBA;peptidase activity-IEA;proteolysis-IEA;cysteine-type endopeptidase activity-IBA;cysteine-type peptidase activity-IEA;proteolysis involved in cellular protein catabolic process-IBA;lysosome-IBA;hydrolase activity-IEA	Cellular Component-IBA;Molecular Function-IEA;Biological Process-IEA;Molecular Function-IBA;Molecular Function-IEA;Biological Process-IBA;Cellular Component-IBA;Molecular Function-IEA
KRA_DN51588_c3_g2	KOV_DN36238_c0_g1	LRR receptor-like serine/threonine-protein kinase FLS2	1e-62	ref|XP_021752336.1|LRR receptor-like serine/threonine-protein kinase FLS2 [Chenopodium quinoa]
KRA_DN51713_c0_g1	KOV_DN1972_c0_g1	glutathione S-transferase 2-like	1.7e-63	gb|KNA16848.1|hypothetical protein SOVF_085240 [Spinacia oleracea]	GO:0005737-IEA;GO:0003824-IEA;GO:0016740-IEA;GO:0009072-IEA	cytoplasm-IEA;catalytic activity-IEA;transferase activity-IEA;aromatic amino acid family metabolic process-IEA	Cellular Component-IEA;Molecular Function-IEA;Molecular Function-IEA;Biological Process-IEA
KRA_DN51950_c0_g1	KOV_DN3555_c0_g1	probable xyloglucan endotransglucosylase/hydrolase protein 30	0	gb|KNA23029.1|hypothetical protein SOVF_028460 [Spinacia oleracea]/ref|XP_021851909.1|probable xyloglucan endotransglucosylase/hydrolase protein 30 [Spinacia oleracea]	GO:0048046-IEA;GO:0005618-IEA;GO:0016020-IEA;GO:0016021-IEA;GO:0071555-IEA;GO:0016740-IEA;GO:0016762-IEA;GO:0016798-IEA;GO:0016787-IEA;GO:0010411-IEA;GO:0008152-IEA;GO:0006073-IEA;GO:0005576-IEA;GO:0004553-IEA;GO:0005975-IEA;GO:0042546-IEA	apoplast-IEA;cell wall-IEA;membrane-IEA;integral component of membrane-IEA;cell wall organization-IEA;transferase activity-IEA;xyloglucan:xyloglucosyl transferase activity-IEA;hydrolase activity, acting on glycosyl bonds-IEA;hydrolase activity-IEA;xyloglucan metabolic process-IEA;metabolic process-IEA;cellular glucan metabolic process-IEA;extracellular region-IEA;hydrolase activity, hydrolyzing O…	Cellular Component-IEA;Cellular Component-IEA;Cellular Component-IEA;Cellular Component-IEA;Biological Process-IEA;Molecular Function-IEA;Molecular Function-IEA;Molecular Function-IEA;Molecular Function-IEA;Biological Process-IEA;Biological Process-IEA;Biological Process-IEA;Cellular Component-IEA;Molecular Function-IEA;Biological Process-IEA;Biological Process-IEA
KRA_DN52066_c0_g1	KOV_DN883_c0_g1	NAC domain-containing protein 72-like	3e-167	gb|KMT13029.1|hypothetical protein BVRB_4g087440 [Beta vulgaris subsp. vulgaris]/ref|XP_010675611.1|PREDICTED: NAC domain-containing protein 72 [Beta vulgaris subsp. vulgaris]	GO:0003677-IEA;GO:0006355-IEA;GO:0005634-IEA	DNA binding-IEA;regulation of transcription, DNA-templated-IEA;nucleus-IEA	Molecular Function-IEA;Biological Process-IEA;Cellular Component-IEA
KRA_DN52077_c1_g1	KOV_DN7939_c0_g2	transcription factor CYCLOIDEA-like	2.7e-68	ref|XP_010695622.1|PREDICTED: transcription factor TCP18 [Beta vulgaris subsp. vulgaris]/gb|KMS97548.1|hypothetical protein BVRB_5g126100 [Beta vulgaris subsp. vulgaris]	GO:0003700-IEA;GO:0003700-IBA;GO:0048831-IBA;GO:2000032-IBA;GO:0006355-IEA;GO:0043565-IBA;GO:0005634-IBA	DNA-binding transcription factor activity-IEA;DNA-binding transcription factor activity-IBA;regulation of shoot system development-IBA;regulation of secondary shoot formation-IBA;regulation of transcription, DNA-templated-IEA;sequence-specific DNA binding-IBA;nucleus-IBA	Molecular Function-IEA;Molecular Function-IBA;Biological Process-IBA;Biological Process-IBA;Biological Process-IEA;Molecular Function-IBA;Cellular Component-IBA
KRA_DN52153_c0_g1	KOV_DN1360_c1_g1	protein YLS7-like	2.7e-17	ref|XP_021730218.1|protein YLS7-like [Chenopodium quinoa]	GO:0016020-IEA;GO:0016021-IEA	membrane-IEA;integral component of membrane-IEA	Cellular Component-IEA;Cellular Component-IEA
KRA_DN52184_c0_g1	KOV_DN5053_c0_g1	probable cytokinin riboside 5'-monophosphate phosphoribohydrolase LOGL10	1.9e-129	ref|XP_010667386.1|PREDICTED: probable cytokinin riboside 5'-monophosphate phosphoribohydrolase LOGL10 [Beta vulgaris subsp. vulgaris]	GO:0009691-IBA;GO:0009691-IEA;GO:0005829-IBA;GO:0005634-IBA;GO:0016787-IEA;GO:0016799-IBA	cytokinin biosynthetic process-IBA;cytokinin biosynthetic process-IEA;cytosol-IBA;nucleus-IBA;hydrolase activity-IEA;hydrolase activity, hydrolyzing N-glycosyl compounds-IBA	Biological Process-IBA;Biological Process-IEA;Cellular Component-IBA;Cellular Component-IBA;Molecular Function-IEA;Molecular Function-IBA
KRA_DN52586_c0_g1	KOV_DN30024_c0_g1	cystinosin homolog	3.1e-150	ref|XP_021722156.1|cystinosin homolog [Chenopodium quinoa]	GO:0016020-IEA;GO:0016021-IEA	membrane-IEA;integral component of membrane-IEA	Cellular Component-IEA;Cellular Component-IEA
KRA_DN52711_c1_g1	KOV_DN6075_c0_g1	flavonoid 3'-monooxygenase-like	2.7e-137	ref|XP_021855916.1|flavonoid 3'-monooxygenase-like [Spinacia oleracea]	GO:0005506-IEA;GO:0046872-IEA;GO:0016491-IEA;GO:0016705-IEA;GO:0016020-IBA;GO:0016020-IEA;GO:0016021-IEA;GO:0016709-IBA;GO:0020037-IEA;GO:0055114-IEA;GO:0004497-IEA	iron ion binding-IEA;metal ion binding-IEA;oxidoreductase activity-IEA;oxidoreductase activity, acting on paired donors, with incorporation or reduction of molecular oxygen-IEA;membrane-IBA;membrane-IEA;integral component of membrane-IEA;oxidoreductase activity, acting on paired donors, with incorporation or reduction of molecular oxygen, NAD(P)H as one donor, and incorporation of one atom of oxy…	Molecular Function-IEA;Molecular Function-IEA;Molecular Function-IEA;Molecular Function-IEA;Cellular Component-IBA;Cellular Component-IEA;Cellular Component-IEA;Molecular Function-IBA;Molecular Function-IEA;Biological Process-IEA;Molecular Function-IEA
KRA_DN52769_c0_g1	KOV_DN73037_c0_g2	hypothetical protein E1A91_A10G066900v1	0.0082	gb|TYJ13684.1|hypothetical protein E1A91_A10G066900v1 [Gossypium mustelinum]	GO:0003677-IEA;GO:0003899-IEA;GO:0006351-IEA;GO:0046983-IEA	DNA binding-IEA;DNA-directed 5'-3' RNA polymerase activity-IEA;transcription, DNA-templated-IEA;protein dimerization activity-IEA	Molecular Function-IEA;Molecular Function-IEA;Biological Process-IEA;Molecular Function-IEA
KRA_DN52927_c0_g4	KOV_DN6104_c0_g1	probable trehalose-phosphate phosphatase D	0	ref|XP_021743535.1|probable trehalose-phosphate phosphatase D [Chenopodium quinoa]	GO:0003824-IEA;GO:0004805-IEA;GO:0004805-IBA;GO:0005992-IEA;GO:0005992-IBA;GO:0016311-IEA;GO:0016787-IEA	catalytic activity-IEA;trehalose-phosphatase activity-IEA;trehalose-phosphatase activity-IBA;trehalose biosynthetic process-IEA;trehalose biosynthetic process-IBA;dephosphorylation-IEA;hydrolase activity-IEA	Molecular Function-IEA;Molecular Function-IEA;Molecular Function-IBA;Biological Process-IEA;Biological Process-IBA;Biological Process-IEA;Molecular Function-IEA
KRA_DN52943_c0_g3	KOV_DN3773_c0_g1	UPF0496 protein At4g34320-like	0	ref|XP_021731631.1|UPF0496 protein At4g34320-like [Chenopodium quinoa]	GO:0016020-IEA;GO:0016021-IEA	membrane-IEA;integral component of membrane-IEA	Cellular Component-IEA;Cellular Component-IEA
KRA_DN52959_c2_g1	KOV_DN55317_c1_g1	probable uridine nucleosidase 2	0	ref|XP_019106062.1|PREDICTED: probable uridine nucleosidase 2 [Beta vulgaris subsp. vulgaris]/gb|KMT07018.1|hypothetical protein BVRB_6g153490 [Beta vulgaris subsp. vulgaris]/ref|XP_010683131.1|PREDICTED: probable uridine nucleosidase 2 [Beta vulgaris subsp. vulgaris]	GO:0005829-IBA;GO:0006152-IBA;GO:0008477-IBA	cytosol-IBA;purine nucleoside catabolic process-IBA;purine nucleosidase activity-IBA	Cellular Component-IBA;Biological Process-IBA;Molecular Function-IBA
KRA_DN52985_c1_g1	KOV_DN11776_c0_g1	heavy metal-associated isoprenylated plant protein 6-like isoform X1	5.2e-49	ref|XP_021722721.1|heavy metal-associated isoprenylated plant protein 6-like isoform X1 [Chenopodium quinoa]/ref|XP_021747648.1|heavy metal-associated isoprenylated plant protein 6-like isoform X1 [Chenopodium quinoa]	GO:0046872-IEA;GO:0030001-IEA	metal ion binding-IEA;metal ion transport-IEA	Molecular Function-IEA;Biological Process-IEA
KRA_DN53407_c1_g1	KOV_DN24381_c0_g1	oxalate--CoA ligase	3.9e-54	gb|KMT16394.1|hypothetical protein BVRB_3g055390 [Beta vulgaris subsp. vulgaris]/ref|XP_010671877.1|PREDICTED: oxalate--CoA ligase [Beta vulgaris subsp. vulgaris]	GO:0003824-IEA;GO:0016874-IEA;GO:0008756-IEA	catalytic activity-IEA;ligase activity-IEA;o-succinylbenzoate-CoA ligase activity-IEA	Molecular Function-IEA;Molecular Function-IEA;Molecular Function-IEA
KRA_DN53634_c1_g5	KOV_DN1560_c0_g1	1-aminocyclopropane-1-carboxylate oxidase homolog 1-like	2.9e-147	gb|KNA12366.1|hypothetical protein SOVF_126630 [Spinacia oleracea]/ref|XP_021863109.1|1-aminocyclopropane-1-carboxylate oxidase homolog 3-like [Spinacia oleracea]/ref|XP_021863110.1|1-aminocyclopropane-1-carboxylate oxidase homolog 3-like [Spinacia oleracea]	GO:0046872-IEA;GO:0016491-IEA;GO:0055114-IEA	metal ion binding-IEA;oxidoreductase activity-IEA;oxidation-reduction process-IEA	Molecular Function-IEA;Molecular Function-IEA;Biological Process-IEA
KRA_DN53717_c1_g2	KOV_DN1267_c1_g1	receptor-like cytoplasmic kinase 176	0	ref|XP_021771162.1|receptor-like cytoplasmic kinase 176 [Chenopodium quinoa]	GO:0000166-IEA;GO:0016310-IEA;GO:0004672-IEA;GO:0016301-IEA;GO:0004674-IEA;GO:0005524-IEA;GO:0006468-IEA	nucleotide binding-IEA;phosphorylation-IEA;protein kinase activity-IEA;kinase activity-IEA;protein serine/threonine kinase activity-IEA;ATP binding-IEA;protein phosphorylation-IEA	Molecular Function-IEA;Biological Process-IEA;Molecular Function-IEA;Molecular Function-IEA;Molecular Function-IEA;Molecular Function-IEA;Biological Process-IEA
KRA_DN53835_c0_g2	KOV_DN3909_c0_g1	B3 domain-containing protein At2g36080-like isoform X2	1.2e-80	ref|XP_021765463.1|B3 domain-containing protein At2g36080-like isoform X2 [Chenopodium quinoa]	GO:0003677-IEA;GO:0005634-IEA	DNA binding-IEA;nucleus-IEA	Molecular Function-IEA;Cellular Component-IEA
KRA_DN53917_c0_g1	KOV_DN490_c0_g1	1-aminocyclopropane-1-carboxylate oxidase-like	0	ref|XP_021766818.1|1-aminocyclopropane-1-carboxylate oxidase-like [Chenopodium quinoa]	GO:0031418-IEA;GO:0009815-IEA;GO:0016491-IEA;GO:0046872-IEA;GO:0009693-IEA;GO:0055114-IEA;GO:0009835-IEA	L-ascorbic acid binding-IEA;1-aminocyclopropane-1-carboxylate oxidase activity-IEA;oxidoreductase activity-IEA;metal ion binding-IEA;ethylene biosynthetic process-IEA;oxidation-reduction process-IEA;fruit ripening-IEA	Molecular Function-IEA;Molecular Function-IEA;Molecular Function-IEA;Molecular Function-IEA;Biological Process-IEA;Biological Process-IEA;Biological Process-IEA
KRA_DN53939_c3_g1	KOV_DN15831_c0_g2	cytochrome P450 71A4-like	5.8e-175	ref|XP_021863518.1|cytochrome P450 71A4-like [Spinacia oleracea]
KRA_DN53943_c1_g1	KOV_DN7198_c0_g1	PREDICTED: uncharacterized protein LOC104889952	0	ref|XP_010673596.1|PREDICTED: uncharacterized protein LOC104889952 [Beta vulgaris subsp. vulgaris]	GO:0003824-IEA	catalytic activity-IEA	Molecular Function-IEA
KRA_DN53996_c0_g1	KOV_DN51508_c0_g1	NADH dehydrogenase subunit 9	3.5e-124	gb|AYM32734.1|NADH dehydrogenase subunit 9 [Silene vulgaris]	GO:0003954-IEA;GO:0016491-IEA;GO:0005739-IEA;GO:0016020-IEA;GO:0008137-IEA;GO:0055114-IEA;GO:0070469-IEA;GO:0016651-IEA;GO:0005743-IEA	NADH dehydrogenase activity-IEA;oxidoreductase activity-IEA;mitochondrion-IEA;membrane-IEA;NADH dehydrogenase (ubiquinone) activity-IEA;oxidation-reduction process-IEA;respirasome-IEA;oxidoreductase activity, acting on NAD(P)H-IEA;mitochondrial inner membrane-IEA	Molecular Function-IEA;Molecular Function-IEA;Cellular Component-IEA;Cellular Component-IEA;Molecular Function-IEA;Biological Process-IEA;Cellular Component-IEA;Molecular Function-IEA;Cellular Component-IEA
KRA_DN54044_c1_g1	KOV_DN33595_c1_g1	caleosin 1	5.5e-153	ref|XP_021730487.1|peroxygenase-like [Chenopodium quinoa]	GO:0016020-IEA;GO:0016021-IEA	membrane-IEA;integral component of membrane-IEA	Cellular Component-IEA;Cellular Component-IEA
KRA_DN54143_c0_g1	KOV_DN2953_c0_g1	uncharacterized protein LOC110705808	5.1e-31	ref|XP_021739433.1|uncharacterized protein LOC110705808 [Chenopodium quinoa]
KRA_DN54390_c0_g2	KOV_DN4164_c0_g1	protein NRT1/ PTR FAMILY 5.2-like	0	gb|KMT16562.1|hypothetical protein BVRB_3g048540 [Beta vulgaris subsp. vulgaris]/ref|XP_010670967.1|PREDICTED: protein NRT1/ PTR FAMILY 5.2 isoform X1 [Beta vulgaris subsp. vulgaris]	GO:0055085-IEA;GO:0016020-IEA;GO:0016021-IEA;GO:0022857-IEA	transmembrane transport-IEA;membrane-IEA;integral component of membrane-IEA;transmembrane transporter activity-IEA	Biological Process-IEA;Cellular Component-IEA;Cellular Component-IEA;Molecular Function-IEA
KRA_DN54507_c0_g1	KOV_DN27804_c0_g1	probable inactive nicotinamidase At3g16190	2e-81	ref|XP_021732021.1|probable inactive nicotinamidase At3g16190 [Chenopodium quinoa]	GO:0003824-IEA;GO:0016787-IEA	catalytic activity-IEA;hydrolase activity-IEA	Molecular Function-IEA;Molecular Function-IEA
KRA_DN54546_c0_g2	KOV_DN6598_c0_g2	cytochrome P450 CYP72A219-like	0	gb|KMS98250.1|hypothetical protein BVRB_4g093990 [Beta vulgaris subsp. vulgaris]/ref|XP_010694548.1|PREDICTED: cytochrome P450 CYP72A219 [Beta vulgaris subsp. vulgaris]	GO:0005506-IEA;GO:0046872-IEA;GO:0016705-IEA;GO:0016491-IEA;GO:0016020-IEA;GO:0016021-IEA;GO:0020037-IEA;GO:0055114-IEA;GO:0004497-IEA	iron ion binding-IEA;metal ion binding-IEA;oxidoreductase activity, acting on paired donors, with incorporation or reduction of molecular oxygen-IEA;oxidoreductase activity-IEA;membrane-IEA;integral component of membrane-IEA;heme binding-IEA;oxidation-reduction process-IEA;monooxygenase activity-IEA	Molecular Function-IEA;Molecular Function-IEA;Molecular Function-IEA;Molecular Function-IEA;Cellular Component-IEA;Cellular Component-IEA;Molecular Function-IEA;Biological Process-IEA;Molecular Function-IEA
KRA_DN54623_c1_g1	KOV_DN95943_c0_g1	Methionine aminopeptidase 2B	3.6e-14	gb|KAF2325656.1|hypothetical protein GH714_032278 [Hevea brasiliensis]	GO:0005737-IEA;GO:0070084-IEA;GO:0008233-IEA;GO:0046872-IEA;GO:0006508-IEA;GO:0070006-IEA;GO:0008235-IEA;GO:0004177-IEA;GO:0051082-IEA;GO:0016787-IEA;GO:0005524-IEA;GO:0006457-IEA	cytoplasm-IEA;protein initiator methionine removal-IEA;peptidase activity-IEA;metal ion binding-IEA;proteolysis-IEA;metalloaminopeptidase activity-IEA;metalloexopeptidase activity-IEA;aminopeptidase activity-IEA;unfolded protein binding-IEA;hydrolase activity-IEA;ATP binding-IEA;protein folding-IEA	Cellular Component-IEA;Biological Process-IEA;Molecular Function-IEA;Molecular Function-IEA;Biological Process-IEA;Molecular Function-IEA;Molecular Function-IEA;Molecular Function-IEA;Molecular Function-IEA;Molecular Function-IEA;Molecular Function-IEA;Biological Process-IEA
KRA_DN54658_c0_g1	KOV_DN1263_c0_g1	homeobox-leucine zipper protein HAT5 isoform X1	2.4e-73	gb|KMT07141.1|hypothetical protein BVRB_6g154690 [Beta vulgaris subsp. vulgaris]/ref|XP_010683269.1|PREDICTED: homeobox-leucine zipper protein HAT5 isoform X1 [Beta vulgaris subsp. vulgaris]	GO:0003677-IEA;GO:0006355-IEA;GO:0043565-IEA;GO:0005634-IEA	DNA binding-IEA;regulation of transcription, DNA-templated-IEA;sequence-specific DNA binding-IEA;nucleus-IEA	Molecular Function-IEA;Biological Process-IEA;Molecular Function-IEA;Cellular Component-IEA
KRA_DN55452_c0_g3	KOV_DN1836_c0_g3	acidic mammalian chitinase-like	3e-152	gb|KNA14195.1|hypothetical protein SOVF_109800 [Spinacia oleracea]	GO:0008152-IEA;GO:0008061-IEA;GO:0004553-IEA;GO:0005975-IEA;GO:0016787-IEA;GO:0016798-IEA	metabolic process-IEA;chitin binding-IEA;hydrolase activity, hydrolyzing O-glycosyl compounds-IEA;carbohydrate metabolic process-IEA;hydrolase activity-IEA;hydrolase activity, acting on glycosyl bonds-IEA	Biological Process-IEA;Molecular Function-IEA;Molecular Function-IEA;Biological Process-IEA;Molecular Function-IEA;Molecular Function-IEA
KRA_DN55792_c0_g1	KOV_DN9654_c0_g1	formate dehydrogenase, mitochondrial	0	gb|KMS98036.1|hypothetical protein BVRB_4g096300 [Beta vulgaris subsp. vulgaris]/ref|XP_010694918.1|PREDICTED: formate dehydrogenase 1, mitochondrial [Beta vulgaris subsp. vulgaris]	GO:0016616-IEA;GO:0042183-IEA;GO:0042183-IBA;GO:0009507-IBA;GO:0005739-IEA;GO:0005739-IBA;GO:0016491-IEA;GO:0051287-IEA;GO:0009326-IEA;GO:0055114-IEA;GO:0008863-IEA;GO:0008863-IBA	oxidoreductase activity, acting on the CH-OH group of donors, NAD or NADP as acceptor-IEA;formate catabolic process-IEA;formate catabolic process-IBA;chloroplast-IBA;mitochondrion-IEA;mitochondrion-IBA;oxidoreductase activity-IEA;NAD binding-IEA;formate dehydrogenase complex-IEA;oxidation-reduction process-IEA;formate dehydrogenase (NAD+) activity-IEA;formate dehydrogenase (NAD+) activity-IBA	Molecular Function-IEA;Biological Process-IEA;Biological Process-IBA;Cellular Component-IBA;Cellular Component-IEA;Cellular Component-IBA;Molecular Function-IEA;Molecular Function-IEA;Cellular Component-IEA;Biological Process-IEA;Molecular Function-IEA;Molecular Function-IBA
KRA_DN56048_c3_g1	KOV_DN9313_c0_g1	E3 ubiquitin-protein ligase AIRP2 isoform X5	1.4e-40	gb|KDO66872.1|hypothetical protein CISIN_1g041918mg [Citrus sinensis]	GO:0046872-IEA	metal ion binding-IEA	Molecular Function-IEA
KRA_DN56053_c0_g3	KOV_DN23154_c0_g1	peroxidase 5-like	6.8e-167	ref|XP_021858474.1|peroxidase 5-like [Spinacia oleracea]	GO:0006979-IEA;GO:0004601-IEA;GO:0046872-IEA;GO:0016491-IEA;GO:0020037-IEA;GO:0055114-IEA;GO:0098869-IEA;GO:0005576-IEA;GO:0042744-IEA	response to oxidative stress-IEA;peroxidase activity-IEA;metal ion binding-IEA;oxidoreductase activity-IEA;heme binding-IEA;oxidation-reduction process-IEA;cellular oxidant detoxification-IEA;extracellular region-IEA;hydrogen peroxide catabolic process-IEA	Biological Process-IEA;Molecular Function-IEA;Molecular Function-IEA;Molecular Function-IEA;Molecular Function-IEA;Biological Process-IEA;Biological Process-IEA;Cellular Component-IEA;Biological Process-IEA
KRA_DN56134_c0_g1	KOV_DN53_c0_g1	PREDICTED: uncharacterized protein LOC104897978	9.9e-179	ref|XP_010683261.1|PREDICTED: uncharacterized protein LOC104897978 [Beta vulgaris subsp. vulgaris]
KRA_DN56342_c0_g1	KOV_DN1813_c1_g1	U-box domain-containing protein 4-like	3.1e-136	ref|XP_021735072.1|U-box domain-containing protein 4-like [Chenopodium quinoa]/ref|XP_021735073.1|U-box domain-containing protein 4-like [Chenopodium quinoa]	GO:0005737-IBA;GO:0016874-IEA;GO:0005634-IBA;GO:0004842-IEA;GO:0016567-IEA	cytoplasm-IBA;ligase activity-IEA;nucleus-IBA;ubiquitin-protein transferase activity-IEA;protein ubiquitination-IEA	Cellular Component-IBA;Molecular Function-IEA;Cellular Component-IBA;Molecular Function-IEA;Biological Process-IEA
KRA_DN56612_c3_g2	KOV_DN38116_c0_g1	glu S.griseus protease inhibitor	3.7e-23	ref|XP_010679203.1|PREDICTED: glu S.griseus protease inhibitor [Beta vulgaris subsp. vulgaris]/gb|KMT10313.1|hypothetical protein BVRB_5g120640 [Beta vulgaris subsp. vulgaris]	GO:0004867-IEA;GO:0009611-IEA;GO:0010951-IEA	serine-type endopeptidase inhibitor activity-IEA;response to wounding-IEA;negative regulation of endopeptidase activity-IEA	Molecular Function-IEA;Biological Process-IEA;Biological Process-IEA
KRA_DN56634_c1_g1	KOV_DN7712_c0_g1	probable arabinosyltransferase ARAD1	0	ref|XP_010673407.1|PREDICTED: probable arabinosyltransferase ARAD1 [Beta vulgaris subsp. vulgaris]/gb|KMT20039.1|hypothetical protein BVRB_1g000580 [Beta vulgaris subsp. vulgaris]	GO:0016757-IEA;GO:0006486-IEA;GO:0016740-IEA	transferase activity, transferring glycosyl groups-IEA;protein glycosylation-IEA;transferase activity-IEA	Molecular Function-IEA;Biological Process-IEA;Molecular Function-IEA
KRA_DN56674_c0_g1	KOV_DN9744_c0_g3	probable peroxygenase 4	2.6e-106	gb|KMT03499.1|hypothetical protein BVRB_8g191790 isoform A [Beta vulgaris subsp. vulgaris]	GO:0016020-IEA;GO:0016021-IEA	membrane-IEA;integral component of membrane-IEA	Cellular Component-IEA;Cellular Component-IEA
KRA_DN56949_c0_g1	KOV_DN1890_c0_g4	branched-chain-amino-acid aminotransferase 2, chloroplastic-like	0	ref|XP_021836529.1|branched-chain-amino-acid aminotransferase 2, chloroplastic-like isoform X1 [Spinacia oleracea]/gb|KNA06984.1|hypothetical protein SOVF_176070 [Spinacia oleracea]	GO:0052655-IEA;GO:0052656-IEA;GO:0052654-IEA;GO:0003824-IEA;GO:0004084-IEA;GO:0008483-IEA;GO:0016740-IEA;GO:0008652-IEA;GO:0009082-IEA;GO:0009081-IEA	L-valine transaminase activity-IEA;L-isoleucine transaminase activity-IEA;L-leucine transaminase activity-IEA;catalytic activity-IEA;branched-chain-amino-acid transaminase activity-IEA;transaminase activity-IEA;transferase activity-IEA;cellular amino acid biosynthetic process-IEA;branched-chain amino acid biosynthetic process-IEA;branched-chain amino acid metabolic process-IEA	Molecular Function-IEA;Molecular Function-IEA;Molecular Function-IEA;Molecular Function-IEA;Molecular Function-IEA;Molecular Function-IEA;Molecular Function-IEA;Biological Process-IEA;Biological Process-IEA;Biological Process-IEA
KRA_DN56952_c0_g1	KOV_DN11929_c0_g1	GDSL esterase/lipase 2-like	1.2e-167	gb|AAP55714.1|GDSL-lipase [Oxybasis rubra]	GO:0016788-IEA	hydrolase activity, acting on ester bonds-IEA	Molecular Function-IEA
KRA_DN56996_c0_g4	KOV_DN11431_c1_g1	phospholipase D delta-like	0	ref|XP_021860122.1|phospholipase D delta-like [Spinacia oleracea]	GO:0046470-IEA;GO:0003824-IEA;GO:0016020-IEA;GO:0016042-IEA;GO:0005509-IEA;GO:0004630-IEA;GO:0016787-IEA;GO:0070290-IEA	phosphatidylcholine metabolic process-IEA;catalytic activity-IEA;membrane-IEA;lipid catabolic process-IEA;calcium ion binding-IEA;phospholipase D activity-IEA;hydrolase activity-IEA;N-acylphosphatidylethanolamine-specific phospholipase D activity-IEA	Biological Process-IEA;Molecular Function-IEA;Cellular Component-IEA;Biological Process-IEA;Molecular Function-IEA;Molecular Function-IEA;Molecular Function-IEA;Molecular Function-IEA
KRA_DN57332_c1_g2	KOV_DN5953_c0_g1	GDSL esterase/lipase 2-like	2.7e-62	gb|KNA22658.1|hypothetical protein SOVF_031360 [Spinacia oleracea]	GO:0016788-IEA	hydrolase activity, acting on ester bonds-IEA	Molecular Function-IEA
KRA_DN57553_c3_g2	KOV_DN3487_c0_g1	30S ribosomal protein	4.4e-53	gb|KMT04809.1|hypothetical protein BVRB_7g169800 [Beta vulgaris subsp. vulgaris]/ref|XP_010685294.1|PREDICTED: uncharacterized protein LOC104899736 [Beta vulgaris subsp. vulgaris]	GO:0005840-IEA	ribosome-IEA	Cellular Component-IEA
KRA_DN57604_c1_g1	KOV_DN20723_c0_g1	cyclic phosphodiesterase-like	4.8e-87	ref|XP_021723514.1|cyclic phosphodiesterase-like [Chenopodium quinoa]	GO:0004112-IEA	cyclic-nucleotide phosphodiesterase activity-IEA	Molecular Function-IEA
KRA_DN57822_c0_g1	KOV_DN3658_c0_g1	aspartic proteinase PCS1	0	ref|XP_010666402.1|PREDICTED: LOW QUALITY PROTEIN: aspartic proteinase PCS1 [Beta vulgaris subsp. vulgaris]	GO:0004190-IEA;GO:0008233-IEA;GO:0016020-IEA;GO:0006508-IEA;GO:0016021-IEA;GO:0016787-IEA	aspartic-type endopeptidase activity-IEA;peptidase activity-IEA;membrane-IEA;proteolysis-IEA;integral component of membrane-IEA;hydrolase activity-IEA	Molecular Function-IEA;Molecular Function-IEA;Cellular Component-IEA;Biological Process-IEA;Cellular Component-IEA;Molecular Function-IEA
KRA_DN57848_c2_g2	KOV_DN45283_c0_g1	homeobox-leucine zipper protein ATHB-6-like	1.3e-83	ref|XP_021773183.1|homeobox-leucine zipper protein ATHB-6-like [Chenopodium quinoa]	GO:0003677-IEA;GO:0045893-IBA;GO:0006355-IEA;GO:0043565-IBA;GO:0043565-IEA;GO:0005634-IEA;GO:0005634-IBA	DNA binding-IEA;positive regulation of transcription, DNA-templated-IBA;regulation of transcription, DNA-templated-IEA;sequence-specific DNA binding-IBA;sequence-specific DNA binding-IEA;nucleus-IEA;nucleus-IBA	Molecular Function-IEA;Biological Process-IBA;Biological Process-IEA;Molecular Function-IBA;Molecular Function-IEA;Cellular Component-IEA;Cellular Component-IBA
KRA_DN57966_c0_g1	KOV_DN412_c0_g2	uncharacterized protein LOC110692467	0	ref|XP_021725160.1|uncharacterized protein LOC110692467 [Chenopodium quinoa]
KRA_DN58037_c6_g1	KOV_DN650_c0_g1	zinc finger protein ZAT10-like	6.2e-57	ref|XP_021725368.1|zinc finger protein ZAT10-like [Chenopodium quinoa]	GO:0003676-IEA	nucleic acid binding-IEA	Molecular Function-IEA
KRA_DN58043_c0_g2	KOV_DN118517_c0_g1	hypothetical protein DM860_009232	1.1e-18	gb|RAL42725.1|hypothetical protein DM860_009232 [Cuscuta australis]
KRA_DN58410_c0_g2	KOV_DN50440_c0_g1	transmembrane protein 45A-like	7.3e-146	ref|XP_010673518.1|PREDICTED: transmembrane protein 45B [Beta vulgaris subsp. vulgaris]	GO:0016020-IEA;GO:0016021-IEA	membrane-IEA;integral component of membrane-IEA	Cellular Component-IEA;Cellular Component-IEA
KRA_DN58419_c0_g3	KOV_DN4090_c0_g1	60 kDa jasmonate-induced protein	2.3e-14	gb|KNA20738.1|hypothetical protein SOVF_049520 [Spinacia oleracea]	GO:0090729-IEA;GO:0017148-IEA;GO:0030598-IEA;GO:0016787-IEA;GO:0006952-IEA	toxin activity-IEA;negative regulation of translation-IEA;rRNA N-glycosylase activity-IEA;hydrolase activity-IEA;defense response-IEA	Molecular Function-IEA;Biological Process-IEA;Molecular Function-IEA;Molecular Function-IEA;Biological Process-IEA
KRA_DN58534_c1_g1	KOV_DN24167_c0_g1	probable carboxylesterase 2	1.2e-139	gb|KMT04486.1|hypothetical protein BVRB_8g181520 [Beta vulgaris subsp. vulgaris]/ref|XP_010686276.1|PREDICTED: probable carboxylesterase 2 [Beta vulgaris subsp. vulgaris]	GO:0009056-IBA;GO:0016787-IEA;GO:0016787-IBA	catabolic process-IBA;hydrolase activity-IEA;hydrolase activity-IBA	Biological Process-IBA;Molecular Function-IEA;Molecular Function-IBA
KRA_DN58719_c0_g1	KOV_DN24207_c0_g1	probable protein phosphatase 2C 8	1.2e-52	ref|XP_021846606.1|probable protein phosphatase 2C 8 [Spinacia oleracea]	GO:0004722-IEA;GO:0004722-IBA;GO:0004724-IBA;GO:0003824-IEA;GO:0046872-IEA;GO:0006470-IEA;GO:0005829-IBA;GO:0043169-IEA;GO:0016787-IEA;GO:0004721-IEA;GO:0005634-IBA	protein serine/threonine phosphatase activity-IEA;protein serine/threonine phosphatase activity-IBA;magnesium-dependent protein serine/threonine phosphatase activity-IBA;catalytic activity-IEA;metal ion binding-IEA;protein dephosphorylation-IEA;cytosol-IBA;cation binding-IEA;hydrolase activity-IEA;phosphoprotein phosphatase activity-IEA;nucleus-IBA	Molecular Function-IEA;Molecular Function-IBA;Molecular Function-IBA;Molecular Function-IEA;Molecular Function-IEA;Biological Process-IEA;Cellular Component-IBA;Molecular Function-IEA;Molecular Function-IEA;Molecular Function-IEA;Cellular Component-IBA
KRA_DN58757_c2_g1	KOV_DN6211_c0_g3	ethylene-responsive transcription factor ABR1-like	1.8e-50	ref|XP_021737732.1|ethylene-responsive transcription factor ABR1-like [Chenopodium quinoa]	GO:0003677-IEA;GO:0003700-IEA;GO:0006355-IEA;GO:0005634-IEA	DNA binding-IEA;DNA-binding transcription factor activity-IEA;regulation of transcription, DNA-templated-IEA;nucleus-IEA	Molecular Function-IEA;Molecular Function-IEA;Biological Process-IEA;Cellular Component-IEA
KRA_DN58790_c0_g1	KOV_DN772_c0_g1	protein NRT1/ PTR FAMILY 2.9	7.7e-160	ref|XP_021733771.1|protein NRT1/ PTR FAMILY 2.11-like isoform X1 [Chenopodium quinoa]	GO:0055085-IEA;GO:0016020-IEA;GO:0016021-IEA;GO:0022857-IEA	transmembrane transport-IEA;membrane-IEA;integral component of membrane-IEA;transmembrane transporter activity-IEA	Biological Process-IEA;Cellular Component-IEA;Cellular Component-IEA;Molecular Function-IEA
KRA_DN59174_c0_g1	KOV_DN103003_c0_g1	ras-related protein RABH1e	2.7e-114	ref|XP_021651705.1|ras-related protein RABH1e-like [Hevea brasiliensis]	GO:0005525-IEA;GO:0003924-IEA	GTP binding-IEA;GTPase activity-IEA	Molecular Function-IEA;Molecular Function-IEA
KRA_DN59428_c1_g2	KOV_DN29813_c0_g1	NADPH-dependent 1-acyldihydroxyacetone phosphate reductase	1.6e-149	ref|XP_021846369.1|NADPH-dependent 1-acyldihydroxyacetone phosphate reductase [Spinacia oleracea]	GO:0016491-IEA;GO:0055114-IEA;GO:0005783-IBA	oxidoreductase activity-IEA;oxidation-reduction process-IEA;endoplasmic reticulum-IBA	Molecular Function-IEA;Biological Process-IEA;Cellular Component-IBA
KRA_DN59528_c0_g3	KOV_DN28229_c0_g1	protein ENHANCED PSEUDOMONAS SUSCEPTIBILTY 1-like	7.4e-157	ref|XP_010691626.1|PREDICTED: uncharacterized acetyltransferase At3g50280 [Beta vulgaris subsp. vulgaris]/gb|KMT01078.1|hypothetical protein BVRB_9g223330 [Beta vulgaris subsp. vulgaris]	GO:0016747-IEA	transferase activity, transferring acyl groups other than amino-acyl groups-IEA	Molecular Function-IEA
KRA_DN59528_c0_g4	KOV_DN4184_c0_g2	protein ENHANCED PSEUDOMONAS SUSCEPTIBILTY 1-like	9.9e-153	ref|XP_021738761.1|protein ENHANCED PSEUDOMONAS SUSCEPTIBILTY 1-like [Chenopodium quinoa]	GO:0016747-IEA	transferase activity, transferring acyl groups other than amino-acyl groups-IEA	Molecular Function-IEA
KRA_DN59591_c0_g1	KOV_DN754_c0_g1	protein phosphatase 2C 37-like	8.8e-159	ref|XP_021757268.1|protein phosphatase 2C 37-like [Chenopodium quinoa]	GO:0004722-IEA;GO:0003824-IEA;GO:0046872-IEA;GO:0006470-IEA;GO:0043169-IEA;GO:0004721-IEA;GO:0016787-IEA	protein serine/threonine phosphatase activity-IEA;catalytic activity-IEA;metal ion binding-IEA;protein dephosphorylation-IEA;cation binding-IEA;phosphoprotein phosphatase activity-IEA;hydrolase activity-IEA	Molecular Function-IEA;Molecular Function-IEA;Molecular Function-IEA;Biological Process-IEA;Molecular Function-IEA;Molecular Function-IEA;Molecular Function-IEA
KRA_DN59599_c0_g1	KOV_DN17245_c0_g1	amino acid permease 6-like	0	gb|KMS95371.1|hypothetical protein BVRB_008940 [Beta vulgaris subsp. vulgaris]/ref|XP_010667459.1|PREDICTED: amino acid permease 6 [Beta vulgaris subsp. vulgaris]	GO:0016020-IEA;GO:0016021-IEA;GO:0015175-IEA;GO:0015827-IEA;GO:0015804-IEA;GO:0015172-IEA;GO:0015171-IBA;GO:0003333-IBA;GO:0005886-IEA;GO:0005886-IBA;GO:0015810-IEA	membrane-IEA;integral component of membrane-IEA;neutral amino acid transmembrane transporter activity-IEA;tryptophan transport-IEA;neutral amino acid transport-IEA;acidic amino acid transmembrane transporter activity-IEA;amino acid transmembrane transporter activity-IBA;amino acid transmembrane transport-IBA;plasma membrane-IEA;plasma membrane-IBA;aspartate transmembrane transport-IEA	Cellular Component-IEA;Cellular Component-IEA;Molecular Function-IEA;Biological Process-IEA;Biological Process-IEA;Molecular Function-IEA;Molecular Function-IBA;Biological Process-IBA;Cellular Component-IEA;Cellular Component-IBA;Biological Process-IEA
KRA_DN59605_c4_g1	KOV_DN2574_c0_g1	beta-D-xylosidase 1	7e-103	gb|KNA13618.1|hypothetical protein SOVF_115000 [Spinacia oleracea]/ref|XP_021837230.1|beta-D-xylosidase 1 [Spinacia oleracea]	GO:0004553-IEA;GO:0005975-IEA;GO:0016787-IEA	hydrolase activity, hydrolyzing O-glycosyl compounds-IEA;carbohydrate metabolic process-IEA;hydrolase activity-IEA	Molecular Function-IEA;Biological Process-IEA;Molecular Function-IEA
KRA_DN59737_c0_g1	KOV_DN2019_c0_g1	homeobox-leucine zipper protein ATHB-12-like	6.3e-85	ref|XP_021748183.1|homeobox-leucine zipper protein ATHB-12-like [Chenopodium quinoa]	GO:0003677-IEA;GO:0006355-IEA;GO:0043565-IEA;GO:0005634-IEA	DNA binding-IEA;regulation of transcription, DNA-templated-IEA;sequence-specific DNA binding-IEA;nucleus-IEA	Molecular Function-IEA;Biological Process-IEA;Molecular Function-IEA;Cellular Component-IEA
KRA_DN59779_c0_g3	KOV_DN20724_c0_g1	bifunctional epoxide hydrolase 2-like	1e-93	ref|XP_021770817.1|uncharacterized protein LOC110735006 [Chenopodium quinoa]	GO:0003824-IEA	catalytic activity-IEA	Molecular Function-IEA
KRA_DN59810_c0_g2	KOV_DN9898_c0_g1	probable GTP diphosphokinase RSH2, chloroplastic	5.4e-170	ref|XP_010685310.1|PREDICTED: probable GTP diphosphokinase RSH2, chloroplastic [Beta vulgaris subsp. vulgaris]/gb|KMT04828.1|hypothetical protein BVRB_7g169990 [Beta vulgaris subsp. vulgaris]	GO:0015969-IEA	guanosine tetraphosphate metabolic process-IEA	Biological Process-IEA
KRA_DN59879_c0_g1	KOV_DN16884_c0_g1	endonuclease 1	0	ref|XP_010696598.1|PREDICTED: endonuclease 1 [Beta vulgaris subsp. vulgaris]	GO:0090305-IEA;GO:0006308-IEA;GO:0004519-IEA;GO:0004519-IBA;GO:0016788-IEA;GO:0003676-IEA	nucleic acid phosphodiester bond hydrolysis-IEA;DNA catabolic process-IEA;endonuclease activity-IEA;endonuclease activity-IBA;hydrolase activity, acting on ester bonds-IEA;nucleic acid binding-IEA	Biological Process-IEA;Biological Process-IEA;Molecular Function-IEA;Molecular Function-IBA;Molecular Function-IEA;Molecular Function-IEA
KRA_DN59879_c0_g2	KOV_DN40191_c0_g1	endonuclease 1	4.1e-07	ref|XP_021740394.1|endonuclease 1-like [Chenopodium quinoa]	GO:0006308-IEA;GO:0090305-IEA;GO:0004519-IEA;GO:0016788-IEA;GO:0003676-IEA	DNA catabolic process-IEA;nucleic acid phosphodiester bond hydrolysis-IEA;endonuclease activity-IEA;hydrolase activity, acting on ester bonds-IEA;nucleic acid binding-IEA	Biological Process-IEA;Biological Process-IEA;Molecular Function-IEA;Molecular Function-IEA;Molecular Function-IEA
KRA_DN60159_c1_g2	KOV_DN87710_c0_g2	endoglucanase 12	4.9e-73	ref|XP_010682625.1|PREDICTED: uncharacterized protein LOC104897446 [Beta vulgaris subsp. vulgaris]/gb|KMT07326.1|hypothetical protein BVRB_6g149540 [Beta vulgaris subsp. vulgaris]
KRA_DN60425_c0_g1	KOV_DN40310_c0_g1	ethylene-responsive transcription factor ERF073-like	1.2e-88	gb|QED12481.1|ethylene-responsive transcription factor [Hylocereus undatus]	GO:0003677-IEA;GO:0003700-IEA;GO:0006355-IEA;GO:0005634-IEA	DNA binding-IEA;DNA-binding transcription factor activity-IEA;regulation of transcription, DNA-templated-IEA;nucleus-IEA	Molecular Function-IEA;Molecular Function-IEA;Biological Process-IEA;Cellular Component-IEA
KRA_DN60612_c1_g1	KOV_DN60253_c0_g1	protein PIN-LIKES 7-like	0	ref|XP_010680628.1|PREDICTED: protein PIN-LIKES 7 isoform X1 [Beta vulgaris subsp. vulgaris]/ref|XP_010680629.1|PREDICTED: protein PIN-LIKES 7 isoform X1 [Beta vulgaris subsp. vulgaris]/gb|KMT08875.1|hypothetical protein BVRB_6g135980 [Beta vulgaris subsp. vulgaris]/ref|XP_019105728.1|PREDICTED: protein PIN-LIKES 7 isoform X1 [Beta vulgaris subsp. vulgaris]	GO:0055085-IEA;GO:0016020-IEA;GO:0016021-IEA	transmembrane transport-IEA;membrane-IEA;integral component of membrane-IEA	Biological Process-IEA;Cellular Component-IEA;Cellular Component-IEA
KRA_DN60647_c0_g2	KOV_DN6940_c0_g1	putative phytosulfokines 6 isoform X1	1.9e-12	emb|CAN62427.1|hypothetical protein VITISV_034841 [Vitis vinifera]	GO:0008283-IEA;GO:0008083-IEA;GO:0007165-IEA;GO:0005576-IEA	cell population proliferation-IEA;growth factor activity-IEA;signal transduction-IEA;extracellular region-IEA	Biological Process-IEA;Molecular Function-IEA;Biological Process-IEA;Cellular Component-IEA
KRA_DN60737_c0_g1	KOV_DN5522_c0_g1	bifunctional UDP-glucose 4-epimerase and UDP-xylose 4-epimerase 1-like	0	ref|XP_021754129.1|bifunctional UDP-glucose 4-epimerase and UDP-xylose 4-epimerase 1-like [Chenopodium quinoa]	GO:0003978-IEA;GO:0006012-IEA;GO:0016853-IEA;GO:0005975-IEA	UDP-glucose 4-epimerase activity-IEA;galactose metabolic process-IEA;isomerase activity-IEA;carbohydrate metabolic process-IEA	Molecular Function-IEA;Biological Process-IEA;Molecular Function-IEA;Biological Process-IEA
KRA_DN60929_c0_g1	KOV_DN174_c0_g1	serine/threonine-protein kinase SAPK1-like	0	gb|KNA08522.1|hypothetical protein SOVF_161830 [Spinacia oleracea]	GO:0000166-IEA;GO:0004672-IEA;GO:0004674-IEA;GO:0005524-IEA;GO:0006468-IEA	nucleotide binding-IEA;protein kinase activity-IEA;protein serine/threonine kinase activity-IEA;ATP binding-IEA;protein phosphorylation-IEA	Molecular Function-IEA;Molecular Function-IEA;Molecular Function-IEA;Molecular Function-IEA;Biological Process-IEA
KRA_DN61032_c0_g1	KOV_DN58204_c0_g1	lipase-like PAD4	0	gb|KNA14778.1|hypothetical protein SOVF_104610 [Spinacia oleracea]	GO:0006629-IEA;GO:0016787-IEA	lipid metabolic process-IEA;hydrolase activity-IEA	Biological Process-IEA;Molecular Function-IEA
KRA_DN61424_c0_g1	KOV_DN9704_c0_g1	aspartate aminotransferase, cytoplasmic	0	ref|XP_021735457.1|aspartate aminotransferase, cytoplasmic-like [Chenopodium quinoa]	GO:0030170-IEA;GO:0003824-IEA;GO:0009058-IEA;GO:0008483-IEA;GO:0006520-IEA;GO:0016740-IEA;GO:0004069-IEA;GO:0004069-IBA	pyridoxal phosphate binding-IEA;catalytic activity-IEA;biosynthetic process-IEA;transaminase activity-IEA;cellular amino acid metabolic process-IEA;transferase activity-IEA;L-aspartate:2-oxoglutarate aminotransferase activity-IEA;L-aspartate:2-oxoglutarate aminotransferase activity-IBA	Molecular Function-IEA;Molecular Function-IEA;Biological Process-IEA;Molecular Function-IEA;Biological Process-IEA;Molecular Function-IEA;Molecular Function-IEA;Molecular Function-IBA
KRA_DN61470_c0_g3	KOV_DN9390_c0_g2	protein NRT1/ PTR FAMILY 5.6-like	0	ref|XP_010691634.1|PREDICTED: protein NRT1/ PTR FAMILY 5.6 [Beta vulgaris subsp. vulgaris]/gb|KMT18416.1|hypothetical protein BVRB_2g025620 [Beta vulgaris subsp. vulgaris]	GO:0055085-IEA;GO:0016020-IEA;GO:0016021-IEA;GO:0022857-IEA	transmembrane transport-IEA;membrane-IEA;integral component of membrane-IEA;transmembrane transporter activity-IEA	Biological Process-IEA;Cellular Component-IEA;Cellular Component-IEA;Molecular Function-IEA
KRA_DN61497_c0_g1	KOV_DN18472_c0_g1	protein NEN1	1.7e-102	ref|XP_021761588.1|protein NEN1-like [Chenopodium quinoa]	GO:0090305-IEA;GO:0008408-IBA;GO:0003676-IEA	nucleic acid phosphodiester bond hydrolysis-IEA;3'-5' exonuclease activity-IBA;nucleic acid binding-IEA	Biological Process-IEA;Molecular Function-IBA;Molecular Function-IEA
KRA_DN61532_c0_g2	KOV_DN5940_c0_g1	UPF0481 protein At3g47200-like	7.6e-22	ref|XP_021720077.1|UPF0481 protein At3g47200-like [Chenopodium quinoa]	GO:0016020-IEA;GO:0016021-IEA	membrane-IEA;integral component of membrane-IEA	Cellular Component-IEA;Cellular Component-IEA
KRA_DN61751_c0_g1	KOV_DN190_c0_g1	9-cis-epoxy-carotenoid dioxygenase	0	dbj|BAN15738.1|9-cis-epoxy-carotenoid dioxygenase [Dianthus caryophyllus]	GO:0016702-IEA;GO:0051213-IEA;GO:0046872-IEA;GO:0055114-IEA	oxidoreductase activity, acting on single donors with incorporation of molecular oxygen, incorporation of two atoms of oxygen-IEA;dioxygenase activity-IEA;metal ion binding-IEA;oxidation-reduction process-IEA	Molecular Function-IEA;Molecular Function-IEA;Molecular Function-IEA;Biological Process-IEA
KRA_DN62242_c1_g2	KOV_DN3611_c0_g1	NAC domain-containing protein 100-like	3e-171	ref|XP_021761600.1|NAC domain-containing protein 100-like [Chenopodium quinoa]	GO:0003677-IEA;GO:0006355-IEA;GO:0005634-IEA	DNA binding-IEA;regulation of transcription, DNA-templated-IEA;nucleus-IEA	Molecular Function-IEA;Biological Process-IEA;Cellular Component-IEA
KRA_DN62269_c0_g1	KOV_DN88395_c0_g1	ethylene-responsive transcription factor 2	6.4e-60	gb|KAE8683977.1|Ethylene-responsive transcription factor 1A [Hibiscus syriacus]	GO:0003677-IEA;GO:0003700-IEA;GO:0006355-IEA;GO:0005634-IEA	DNA binding-IEA;DNA-binding transcription factor activity-IEA;regulation of transcription, DNA-templated-IEA;nucleus-IEA	Molecular Function-IEA;Molecular Function-IEA;Biological Process-IEA;Cellular Component-IEA
KRA_DN62646_c0_g2	KOV_DN11550_c0_g1	alpha-galactosidase 3	0	gb|KNA12585.1|hypothetical protein SOVF_124550 [Spinacia oleracea]/ref|XP_021862811.1|alpha-galactosidase 3 [Spinacia oleracea]	GO:0008152-IEA;GO:0004557-IEA;GO:0003824-IEA;GO:0052692-IEA;GO:0004553-IEA;GO:0009505-IBA;GO:0005975-IEA;GO:0016798-IEA;GO:0016787-IEA	metabolic process-IEA;alpha-galactosidase activity-IEA;catalytic activity-IEA;raffinose alpha-galactosidase activity-IEA;hydrolase activity, hydrolyzing O-glycosyl compounds-IEA;plant-type cell wall-IBA;carbohydrate metabolic process-IEA;hydrolase activity, acting on glycosyl bonds-IEA;hydrolase activity-IEA	Biological Process-IEA;Molecular Function-IEA;Molecular Function-IEA;Molecular Function-IEA;Molecular Function-IEA;Cellular Component-IBA;Biological Process-IEA;Molecular Function-IEA;Molecular Function-IEA
KRA_DN63168_c0_g1	KOV_DN13196_c0_g1	aldehyde dehydrogenase family 3 member H1-like isoform X1	0	gb|KNA03093.1|hypothetical protein SOVF_212440 [Spinacia oleracea]	GO:0006081-IEA;GO:0016491-IEA;GO:0055114-IEA;GO:0016620-IEA	cellular aldehyde metabolic process-IEA;oxidoreductase activity-IEA;oxidation-reduction process-IEA;oxidoreductase activity, acting on the aldehyde or oxo group of donors, NAD or NADP as acceptor-IEA	Biological Process-IEA;Molecular Function-IEA;Biological Process-IEA;Molecular Function-IEA
KRA_DN63290_c0_g1	KOV_DN16253_c0_g2	Acetyl-coenzyme A synthetase	1.6e-149	ref|XP_010692911.1|PREDICTED: uncharacterized protein LOC104905948 [Beta vulgaris subsp. vulgaris]
KRA_DN63442_c0_g1	KOV_DN260_c0_g1	late embryogenesis abundant protein 47-like	1.7e-19	ref|XP_021843088.1|late embryogenesis abundant protein 47-like [Spinacia oleracea]/gb|KNA23752.1|hypothetical protein SOVF_022160 [Spinacia oleracea]
KRA_DN63646_c0_g1	KOV_DN3975_c0_g1	PREDICTED: uncharacterized protein LOC104900323	1e-179	ref|XP_010686024.1|PREDICTED: uncharacterized protein LOC104900323 [Beta vulgaris subsp. vulgaris]/gb|KMT05495.1|hypothetical protein BVRB_7g176190 [Beta vulgaris subsp. vulgaris]	GO:0016020-IEA;GO:0016021-IEA	membrane-IEA;integral component of membrane-IEA	Cellular Component-IEA;Cellular Component-IEA
KRA_DN64147_c0_g1	KOV_DN26070_c0_g1	protein N-terminal and lysine N-methyltransferase EFM7	3.9e-80	ref|XP_021845124.1|protein N-terminal and lysine N-methyltransferase EFM7 [Spinacia oleracea]/gb|KNA15251.1|hypothetical protein SOVF_099790 [Spinacia oleracea]	GO:0008168-IEA;GO:0016740-IEA;GO:0032259-IEA	methyltransferase activity-IEA;transferase activity-IEA;methylation-IEA	Molecular Function-IEA;Molecular Function-IEA;Biological Process-IEA
KRA_DN64433_c1_g1	KOV_DN2515_c0_g1	inositol transporter 1 isoform X1	0	ref|XP_021752602.1|inositol transporter 1-like [Chenopodium quinoa]	GO:0055085-IEA;GO:0016020-IEA;GO:0016021-IEA;GO:0022857-IEA	transmembrane transport-IEA;membrane-IEA;integral component of membrane-IEA;transmembrane transporter activity-IEA	Biological Process-IEA;Cellular Component-IEA;Cellular Component-IEA;Molecular Function-IEA
KRA_DN64580_c2_g1	KOV_DN10123_c0_g1	PREDICTED: uncharacterized protein LOC104886586	4.4e-24	ref|XP_010669351.1|PREDICTED: uncharacterized protein LOC104886586 [Beta vulgaris subsp. vulgaris]/gb|KMT20352.1|hypothetical protein BVRB_1g003510 [Beta vulgaris subsp. vulgaris]
KRA_DN64806_c0_g1	KOV_DN3256_c0_g1	protein SRG1-like	5e-163	ref|XP_021765607.1|protein SRG1-like [Chenopodium quinoa]	GO:0046872-IEA;GO:0016491-IEA;GO:0055114-IEA	metal ion binding-IEA;oxidoreductase activity-IEA;oxidation-reduction process-IEA	Molecular Function-IEA;Molecular Function-IEA;Biological Process-IEA
KRA_DN64933_c1_g2	KOV_DN1416_c0_g1	probable serine/threonine-protein kinase PBL19	0	ref|XP_021765746.1|probable serine/threonine-protein kinase PBL19 [Chenopodium quinoa]	GO:0000166-IEA;GO:0004672-IEA;GO:0004674-IEA;GO:0030246-IEA;GO:0005524-IEA;GO:0006468-IEA	nucleotide binding-IEA;protein kinase activity-IEA;protein serine/threonine kinase activity-IEA;carbohydrate binding-IEA;ATP binding-IEA;protein phosphorylation-IEA	Molecular Function-IEA;Molecular Function-IEA;Molecular Function-IEA;Molecular Function-IEA;Molecular Function-IEA;Biological Process-IEA
KRA_DN65012_c0_g3	KOV_DN28826_c0_g1	protein NRT1/ PTR FAMILY 3.1-like	0	ref|XP_021745833.1|protein NRT1/ PTR FAMILY 3.1-like [Chenopodium quinoa]	GO:0035672-IEA;GO:0035673-IBA;GO:0055085-IEA;GO:0015333-IBA;GO:0016020-IEA;GO:0016021-IEA;GO:0016021-IBA;GO:1902600-IEA;GO:0022857-IEA;GO:1904680-IBA;GO:0042886-IEA;GO:0005886-IBA	oligopeptide transmembrane transport-IEA;oligopeptide transmembrane transporter activity-IBA;transmembrane transport-IEA;peptide:proton symporter activity-IBA;membrane-IEA;integral component of membrane-IEA;integral component of membrane-IBA;proton transmembrane transport-IEA;transmembrane transporter activity-IEA;peptide transmembrane transporter activity-IBA;amide transport-IEA;plasma membrane-…	Biological Process-IEA;Molecular Function-IBA;Biological Process-IEA;Molecular Function-IBA;Cellular Component-IEA;Cellular Component-IEA;Cellular Component-IBA;Biological Process-IEA;Molecular Function-IEA;Molecular Function-IBA;Biological Process-IEA;Cellular Component-IBA
KRA_DN65202_c0_g1	KOV_DN2285_c0_g1	heavy metal-associated isoprenylated plant protein 3-like	1.3e-83	ref|XP_004297526.1|PREDICTED: neurofilament medium polypeptide-like [Fragaria vesca subsp. vesca]	GO:0046872-IEA;GO:0030001-IEA	metal ion binding-IEA;metal ion transport-IEA	Molecular Function-IEA;Biological Process-IEA
KRA_DN65248_c0_g2	KOV_DN9969_c0_g3	protein DMP3	5.7e-90	gb|KNA23833.1|hypothetical protein SOVF_020600 [Spinacia oleracea]/ref|XP_021842473.1|uncharacterized protein LOC110782616 [Spinacia oleracea]	GO:0016020-IEA;GO:0016021-IEA;GO:0010256-IBA	membrane-IEA;integral component of membrane-IEA;endomembrane system organization-IBA	Cellular Component-IEA;Cellular Component-IEA;Biological Process-IBA
KRA_DN65272_c0_g1	KOV_DN19808_c0_g2	glutelin type-A 3-like	3.1e-140	ref|XP_010678486.1|PREDICTED: uncharacterized protein LOC104894026 [Beta vulgaris subsp. vulgaris]/gb|KMT10786.1|hypothetical protein BVRB_5g114420 [Beta vulgaris subsp. vulgaris]	GO:0045735-IEA	nutrient reservoir activity-IEA	Molecular Function-IEA
KRA_DN65286_c0_g1	KOV_DN32210_c0_g1	MORC family CW-type zinc finger protein like	4.2e-49	ref|XP_021767847.1|uncharacterized protein LOC110732236 [Chenopodium quinoa]
KRA_DN65538_c5_g1	KOV_DN7136_c0_g1	GDSL esterase/lipase 7-like	1.8e-145	ref|XP_021739368.1|GDSL esterase/lipase 7-like [Chenopodium quinoa]	GO:0016788-IEA	hydrolase activity, acting on ester bonds-IEA	Molecular Function-IEA
KRA_DN65552_c0_g1	KOV_DN13999_c0_g1	protein transport protein SEC31-like	3.5e-168	ref|XP_021845105.1|uncharacterized protein LOC110784970 [Spinacia oleracea]
KRA_DN65952_c0_g1	KOV_DN8315_c0_g1	O-glucosyltransferase rumi homolog	0	gb|KMT16402.1|hypothetical protein BVRB_3g055470 [Beta vulgaris subsp. vulgaris]/ref|XP_010671883.1|PREDICTED: O-glucosyltransferase rumi homolog [Beta vulgaris subsp. vulgaris]	GO:0016020-IEA;GO:0016021-IEA	membrane-IEA;integral component of membrane-IEA	Cellular Component-IEA;Cellular Component-IEA
KRA_DN66006_c0_g1	KOV_DN1923_c0_g1	heme oxygenase 1, chloroplastic-like	8.4e-136	ref|XP_021760807.1|heme oxygenase 1, chloroplastic-like [Chenopodium quinoa]	GO:0004392-IEA;GO:0055114-IEA;GO:0006788-IEA	heme oxygenase (decyclizing) activity-IEA;oxidation-reduction process-IEA;heme oxidation-IEA	Molecular Function-IEA;Biological Process-IEA;Biological Process-IEA
KRA_DN66018_c0_g1	KOV_DN1433_c0_g1	glucan endo-1,3-beta-glucosidase 5-like	3.7e-138	gb|KMT17596.1|hypothetical protein BVRB_2g035490 [Beta vulgaris subsp. vulgaris]/ref|XP_010669543.1|PREDICTED: glucan endo-1,3-beta-glucosidase 5 [Beta vulgaris subsp. vulgaris]	GO:0008152-IEA;GO:0004553-IEA;GO:0016787-IEA;GO:0016798-IEA;GO:0005975-IEA	metabolic process-IEA;hydrolase activity, hydrolyzing O-glycosyl compounds-IEA;hydrolase activity-IEA;hydrolase activity, acting on glycosyl bonds-IEA;carbohydrate metabolic process-IEA	Biological Process-IEA;Molecular Function-IEA;Molecular Function-IEA;Molecular Function-IEA;Biological Process-IEA
KRA_DN66228_c0_g2	KOV_DN6617_c1_g1	polyol transporter 5-like	0	ref|XP_021731626.1|polyol transporter 5-like [Chenopodium quinoa]	GO:0016020-IEA;GO:0016021-IEA;GO:0015749-IEA;GO:0010311-IEA;GO:0015148-IEA;GO:0055085-IEA;GO:0015168-IEA;GO:0015145-IEA;GO:1902600-IEA;GO:0005365-IEA;GO:0005886-IEA;GO:0034219-IEA;GO:0015757-IEA;GO:0015798-IEA;GO:0015797-IEA;GO:0015753-IEA;GO:0015752-IEA;GO:0015576-IEA;GO:0015795-IEA;GO:0015575-IEA;GO:0015793-IEA;GO:0005351-IEA;GO:1904659-IEA;GO:0015591-IEA;GO:0005355-IEA;GO:0022857-IEA;GO:000535…	membrane-IEA;integral component of membrane-IEA;monosaccharide transmembrane transport-IEA;lateral root formation-IEA;D-xylose transmembrane transporter activity-IEA;transmembrane transport-IEA;glycerol transmembrane transporter activity-IEA;monosaccharide transmembrane transporter activity-IEA;proton transmembrane transport-IEA;myo-inositol transmembrane transporter activity-IEA;plasma membrane-…	Cellular Component-IEA;Cellular Component-IEA;Biological Process-IEA;Biological Process-IEA;Molecular Function-IEA;Biological Process-IEA;Molecular Function-IEA;Molecular Function-IEA;Biological Process-IEA;Molecular Function-IEA;Cellular Component-IEA;Biological Process-IEA;Biological Process-IEA;Biological Process-IEA;Biological Process-IEA;Biological Process-IEA;Biological Process-IEA;Molecula…
KRA_DN66372_c0_g1	KOV_DN3558_c0_g1	putative beta-galactosidase	0	sp|Q00662.1|RecName: Full=Putative beta-galactosidase Short=Lactase AltName: Full=SR12 protein Flags: Precursor [Dianthus caryophyllus]/emb|CAA40459.1|CARSR12 [Dianthus caryophyllus]	GO:0008152-IEA;GO:0004565-IEA;GO:0004553-IEA;GO:0016787-IEA;GO:0016798-IEA;GO:0005975-IEA	metabolic process-IEA;beta-galactosidase activity-IEA;hydrolase activity, hydrolyzing O-glycosyl compounds-IEA;hydrolase activity-IEA;hydrolase activity, acting on glycosyl bonds-IEA;carbohydrate metabolic process-IEA	Biological Process-IEA;Molecular Function-IEA;Molecular Function-IEA;Molecular Function-IEA;Molecular Function-IEA;Biological Process-IEA
KRA_DN66551_c0_g1	KOV_DN1152_c0_g1	alpha-L-arabinofuranosidase 1-like	0	ref|XP_021861802.1|alpha-L-arabinofuranosidase 1-like [Spinacia oleracea]/ref|XP_021861803.1|alpha-L-arabinofuranosidase 1-like [Spinacia oleracea]/ref|XP_021861804.1|alpha-L-arabinofuranosidase 1-like [Spinacia oleracea]/gb|KNA14857.1|hypothetical protein SOVF_103590 [Spinacia oleracea]/ref|XP_021861801.1|alpha-L-arabinofuranosidase 1-like [Spinacia oleracea]	GO:0046373-IEA;GO:0046556-IEA	L-arabinose metabolic process-IEA;alpha-L-arabinofuranosidase activity-IEA	Biological Process-IEA;Molecular Function-IEA
KRA_DN66852_c1_g1	KOV_DN26652_c0_g2	protein SRG1-like	1.1e-113	ref|XP_021760699.1|protein SRG1-like [Chenopodium quinoa]	GO:0016491-IEA;GO:0046872-IEA;GO:0055114-IEA	oxidoreductase activity-IEA;metal ion binding-IEA;oxidation-reduction process-IEA	Molecular Function-IEA;Molecular Function-IEA;Biological Process-IEA
KRA_DN66948_c0_g1	KOV_DN7475_c0_g1	serine/threonine-protein kinase AtPK2/AtPK19-like	0	ref|XP_019103497.1|PREDICTED: serine/threonine-protein kinase AtPK2/AtPK19 [Beta vulgaris subsp. vulgaris]/gb|KMT17414.1|hypothetical protein BVRB_2g038690 [Beta vulgaris subsp. vulgaris]/ref|XP_010670046.1|PREDICTED: serine/threonine-protein kinase AtPK2/AtPK19 [Beta vulgaris subsp. vulgaris]/ref|XP_019103499.1|PREDICTED: serine/threonine-protein kinase AtPK2/AtPK19 [Beta vulgaris subsp. vulgari…	GO:0000166-IEA;GO:0016310-IEA;GO:0016740-IEA;GO:0004672-IEA;GO:0016301-IEA;GO:0004674-IEA;GO:0005524-IEA;GO:0006468-IEA	nucleotide binding-IEA;phosphorylation-IEA;transferase activity-IEA;protein kinase activity-IEA;kinase activity-IEA;protein serine/threonine kinase activity-IEA;ATP binding-IEA;protein phosphorylation-IEA	Molecular Function-IEA;Biological Process-IEA;Molecular Function-IEA;Molecular Function-IEA;Molecular Function-IEA;Molecular Function-IEA;Molecular Function-IEA;Biological Process-IEA
KRA_DN67096_c1_g1	KOV_DN84273_c0_g1	UPF0496 protein At1g20180-like	6e-98	ref|XP_021756184.1|UPF0496 protein At1g20180-like [Chenopodium quinoa]	GO:0016020-IEA;GO:0016021-IEA	membrane-IEA;integral component of membrane-IEA	Cellular Component-IEA;Cellular Component-IEA
KRA_DN67251_c0_g3	KOV_DN5140_c0_g1	PREDICTED: uncharacterized protein LOC104887719	4.8e-26	ref|XP_010670735.1|PREDICTED: uncharacterized protein LOC104887719 [Beta vulgaris subsp. vulgaris]/gb|KMT16865.1|hypothetical protein BVRB_2g043450 isoform A [Beta vulgaris subsp. vulgaris]
KRA_DN67419_c0_g2	KOV_DN645_c0_g1	zinc finger protein ZAT10-like	9.1e-63	ref|XP_021759526.1|zinc finger protein ZAT10-like [Chenopodium quinoa]	GO:0003676-IEA	nucleic acid binding-IEA	Molecular Function-IEA
KRA_DN67507_c0_g1	KOV_DN516_c0_g1	Lipid-binding serum glycoprotein family protein isoform 2	1.6e-66	ref|XP_021761944.1|uncharacterized protein LOC110726755 [Chenopodium quinoa]
KRA_DN67656_c0_g2	KOV_DN17890_c0_g1	CBL-interacting serine/threonine-protein kinase 20-like	0	ref|XP_021723939.1|CBL-interacting serine/threonine-protein kinase 20-like [Chenopodium quinoa]	GO:0000166-IEA;GO:0007165-IEA;GO:0016020-IEA;GO:0016021-IEA;GO:0016310-IEA;GO:0004672-IEA;GO:0016740-IEA;GO:0016301-IEA;GO:0009737-IEA;GO:0004674-IEA;GO:0005524-IEA;GO:0006468-IEA	nucleotide binding-IEA;signal transduction-IEA;membrane-IEA;integral component of membrane-IEA;phosphorylation-IEA;protein kinase activity-IEA;transferase activity-IEA;kinase activity-IEA;response to abscisic acid-IEA;protein serine/threonine kinase activity-IEA;ATP binding-IEA;protein phosphorylation-IEA	Molecular Function-IEA;Biological Process-IEA;Cellular Component-IEA;Cellular Component-IEA;Biological Process-IEA;Molecular Function-IEA;Molecular Function-IEA;Molecular Function-IEA;Biological Process-IEA;Molecular Function-IEA;Molecular Function-IEA;Biological Process-IEA
KRA_DN67781_c0_g1	KOV_DN45_c0_g1	beta-amylase 1, chloroplastic-like	0	ref|XP_010666969.1|PREDICTED: beta-amylase 1, chloroplastic [Beta vulgaris subsp. vulgaris]/gb|KMS95705.1|hypothetical protein BVRB_005770 [Beta vulgaris subsp. vulgaris]	GO:0008152-IEA;GO:0016161-IEA;GO:0000272-IEA;GO:0102229-IEA;GO:0016787-IEA;GO:0005975-IEA;GO:0016798-IEA	metabolic process-IEA;beta-amylase activity-IEA;polysaccharide catabolic process-IEA;amylopectin maltohydrolase activity-IEA;hydrolase activity-IEA;carbohydrate metabolic process-IEA;hydrolase activity, acting on glycosyl bonds-IEA	Biological Process-IEA;Molecular Function-IEA;Biological Process-IEA;Molecular Function-IEA;Molecular Function-IEA;Biological Process-IEA;Molecular Function-IEA
KRA_DN68054_c0_g1	KOV_DN1984_c0_g1	ATP-dependent Clp protease ATP-binding subunit ClpA homolog CD4B, chloroplastic-like	1e-07	gb|PHT65981.1|hypothetical protein T459_30406 [Capsicum annuum]	GO:0000166-IEA;GO:0005524-IEA;GO:0019538-IEA	nucleotide binding-IEA;ATP binding-IEA;protein metabolic process-IEA	Molecular Function-IEA;Molecular Function-IEA;Biological Process-IEA
KRA_DN68068_c0_g1	KOV_DN9074_c0_g1	pumilio homolog 5	0	gb|KMS98328.1|hypothetical protein BVRB_4g093430 [Beta vulgaris subsp. vulgaris]/ref|XP_010694478.1|PREDICTED: pumilio homolog 5 [Beta vulgaris subsp. vulgaris]/ref|XP_010694479.1|PREDICTED: pumilio homolog 5 [Beta vulgaris subsp. vulgaris]	GO:0003723-IEA	RNA binding-IEA	Molecular Function-IEA
KRA_DN68086_c0_g1	KOV_DN94471_c0_g1	heat shock cognate 70 kDa protein-like	0	ref|XP_021760873.1|heat shock cognate 70 kDa protein-like [Chenopodium quinoa]	GO:0000166-IEA;GO:0005524-IEA	nucleotide binding-IEA;ATP binding-IEA	Molecular Function-IEA;Molecular Function-IEA
KRA_DN68401_c0_g1	KOV_DN562_c0_g1	Homeobox protein knotted-1-like 3	8.9e-90	gb|PIN23136.1|hypothetical protein CDL12_04137 [Handroanthus impetiginosus]	GO:0003677-IEA;GO:0006355-IEA;GO:0005634-IEA	DNA binding-IEA;regulation of transcription, DNA-templated-IEA;nucleus-IEA	Molecular Function-IEA;Biological Process-IEA;Cellular Component-IEA
KRA_DN68509_c2_g1	KOV_DN50766_c0_g1	type II metacaspase	5.7e-136	ref|XP_010666272.1|PREDICTED: metacaspase-5 [Beta vulgaris subsp. vulgaris]/gb|KMS96195.1|hypothetical protein BVRB_001050 [Beta vulgaris subsp. vulgaris]
KRA_DN69004_c2_g1	KOV_DN2633_c0_g2	auxin-binding protein ABP19a-like	2.8e-92	ref|XP_021852676.1|auxin-binding protein ABP19a-like [Spinacia oleracea]	GO:0048046-IEA;GO:0046872-IEA;GO:0005618-IEA;GO:0030145-IEA;GO:0005576-IEA;GO:0045735-IEA	apoplast-IEA;metal ion binding-IEA;cell wall-IEA;manganese ion binding-IEA;extracellular region-IEA;nutrient reservoir activity-IEA	Cellular Component-IEA;Molecular Function-IEA;Cellular Component-IEA;Molecular Function-IEA;Cellular Component-IEA;Molecular Function-IEA
KRA_DN69154_c1_g6	KOV_DN6318_c0_g1	L-type lectin-domain containing receptor kinase IX.1-like	1.2e-175	ref|XP_021769327.1|L-type lectin-domain containing receptor kinase IX.1-like [Chenopodium quinoa]	GO:0016020-IEA;GO:0016021-IEA;GO:0004672-IEA;GO:0030246-IEA;GO:0005524-IEA;GO:0006468-IEA	membrane-IEA;integral component of membrane-IEA;protein kinase activity-IEA;carbohydrate binding-IEA;ATP binding-IEA;protein phosphorylation-IEA	Cellular Component-IEA;Cellular Component-IEA;Molecular Function-IEA;Molecular Function-IEA;Molecular Function-IEA;Biological Process-IEA
KRA_DN69581_c0_g1	KOV_DN13817_c0_g1	putative ER lumen protein-retaining receptor C28H8.4	9.1e-130	ref|XP_021736929.1|putative ER lumen protein-retaining receptor C28H8.4 isoform X1 [Chenopodium quinoa]	GO:0016020-IEA;GO:0016021-IEA;GO:0005783-IEA;GO:0006621-IEA;GO:0046923-IEA	membrane-IEA;integral component of membrane-IEA;endoplasmic reticulum-IEA;protein retention in ER lumen-IEA;ER retention sequence binding-IEA	Cellular Component-IEA;Cellular Component-IEA;Cellular Component-IEA;Biological Process-IEA;Molecular Function-IEA
KRA_DN69798_c2_g1	KOV_DN14790_c0_g1	cyclic nucleotide-gated ion channel 2-like	0	ref|XP_010674211.1|PREDICTED: cyclic nucleotide-gated ion channel 2 [Beta vulgaris subsp. vulgaris]	GO:0055085-IEA;GO:0016020-IEA;GO:0034220-IEA;GO:0016021-IEA;GO:0006811-IEA;GO:0005216-IEA	transmembrane transport-IEA;membrane-IEA;ion transmembrane transport-IEA;integral component of membrane-IEA;ion transport-IEA;ion channel activity-IEA	Biological Process-IEA;Cellular Component-IEA;Biological Process-IEA;Cellular Component-IEA;Biological Process-IEA;Molecular Function-IEA
KRA_DN70037_c0_g1	KOV_DN45054_c0_g1	LRR receptor-like serine/threonine-protein kinase FLS2	2.3e-124	ref|XP_010671295.1|PREDICTED: LRR receptor-like serine/threonine-protein kinase FLS2 [Beta vulgaris subsp. vulgaris]	GO:0016020-IEA;GO:0016021-IEA;GO:0016310-IEA;GO:0016301-IEA	membrane-IEA;integral component of membrane-IEA;phosphorylation-IEA;kinase activity-IEA	Cellular Component-IEA;Cellular Component-IEA;Biological Process-IEA;Molecular Function-IEA
KRA_DN70230_c2_g1	KOV_DN2574_c1_g1	beta-D-xylosidase 1	1.7e-08	gb|PIA61138.1|hypothetical protein AQUCO_00300570v1 [Aquilegia coerulea]	GO:0016020-IEA;GO:0016021-IEA;GO:0004553-IEA;GO:0016787-IEA;GO:0005975-IEA	membrane-IEA;integral component of membrane-IEA;hydrolase activity, hydrolyzing O-glycosyl compounds-IEA;hydrolase activity-IEA;carbohydrate metabolic process-IEA	Cellular Component-IEA;Cellular Component-IEA;Molecular Function-IEA;Molecular Function-IEA;Biological Process-IEA
KRA_DN70324_c1_g1	KOV_DN2748_c0_g1	gamma aminobutyrate transaminase 1, mitochondrial	3.6e-91	ref|XP_010680154.1|PREDICTED: gamma aminobutyrate transaminase 1, mitochondrial [Beta vulgaris subsp. vulgaris]/gb|KMT09112.1|hypothetical protein BVRB_6g132200 [Beta vulgaris subsp. vulgaris]	GO:0030170-IEA;GO:0003867-IBA;GO:0003824-IEA;GO:0009102-IBA;GO:0008483-IEA;GO:0004015-IBA;GO:0009448-IBA	pyridoxal phosphate binding-IEA;4-aminobutyrate transaminase activity-IBA;catalytic activity-IEA;biotin biosynthetic process-IBA;transaminase activity-IEA;adenosylmethionine-8-amino-7-oxononanoate transaminase activity-IBA;gamma-aminobutyric acid metabolic process-IBA	Molecular Function-IEA;Molecular Function-IBA;Molecular Function-IEA;Biological Process-IBA;Molecular Function-IEA;Molecular Function-IBA;Biological Process-IBA
KRA_DN70411_c3_g1	KOV_DN2739_c0_g1	ABC transporter G family member 25	1.3e-177	ref|XP_021864112.1|ABC transporter G family member 25 [Spinacia oleracea]	GO:0042626-IBA;GO:0000166-IEA;GO:0055085-IBA;GO:0016020-IEA;GO:0016021-IEA;GO:0005524-IEA;GO:0016887-IEA;GO:0005886-IBA	ATPase-coupled transmembrane transporter activity-IBA;nucleotide binding-IEA;transmembrane transport-IBA;membrane-IEA;integral component of membrane-IEA;ATP binding-IEA;ATPase activity-IEA;plasma membrane-IBA	Molecular Function-IBA;Molecular Function-IEA;Biological Process-IBA;Cellular Component-IEA;Cellular Component-IEA;Molecular Function-IEA;Molecular Function-IEA;Cellular Component-IBA
KRA_DN70636_c0_g1	KOV_DN14330_c0_g1	protein MEI2-like 5 isoform X1	0	ref|XP_021861002.1|protein MEI2-like 5 isoform X2 [Spinacia oleracea]/gb|KNA25419.1|hypothetical protein SOVF_006750 isoform B [Spinacia oleracea]	GO:0003723-IEA;GO:0003676-IEA	RNA binding-IEA;nucleic acid binding-IEA	Molecular Function-IEA;Molecular Function-IEA
KRA_DN70707_c0_g2	KOV_DN34770_c0_g1	acyl-coenzyme A oxidase 2, peroxisomal	3.8e-55	ref|XP_009345476.1|PREDICTED: acyl-coenzyme A oxidase 2, peroxisomal-like [Pyrus x bretschneideri]/gb|KAB2597382.1|acyl-coenzyme A oxidase 2 [Pyrus ussuriensis x Pyrus communis]	GO:0005504-IBA;GO:0003997-IEA;GO:0003997-IBA;GO:0071949-IEA;GO:0016627-IEA;GO:0050660-IBA;GO:0055088-IBA;GO:0033540-IBA;GO:0006631-IEA;GO:0055114-IEA;GO:0006635-IEA;GO:0005777-IEA;GO:0005777-IBA	fatty acid binding-IBA;acyl-CoA oxidase activity-IEA;acyl-CoA oxidase activity-IBA;FAD binding-IEA;oxidoreductase activity, acting on the CH-CH group of donors-IEA;flavin adenine dinucleotide binding-IBA;lipid homeostasis-IBA;fatty acid beta-oxidation using acyl-CoA oxidase-IBA;fatty acid metabolic process-IEA;oxidation-reduction process-IEA;fatty acid beta-oxidation-IEA;peroxisome-IEA;peroxisome…	Molecular Function-IBA;Molecular Function-IEA;Molecular Function-IBA;Molecular Function-IEA;Molecular Function-IEA;Molecular Function-IBA;Biological Process-IBA;Biological Process-IBA;Biological Process-IEA;Biological Process-IEA;Biological Process-IEA;Cellular Component-IEA;Cellular Component-IBA
KRA_DN71169_c1_g1	KOV_DN4808_c0_g1	putative F-box protein At3g49980 isoform X2	5.8e-37	ref|XP_021746014.1|uncharacterized protein LOC110711878 [Chenopodium quinoa]
KRA_DN71589_c1_g2	KOV_DN8862_c1_g1	protein NRT1/ PTR FAMILY 1.2-like	1e-99	ref|XP_021736892.1|protein NRT1/ PTR FAMILY 1.2-like [Chenopodium quinoa]	GO:0055085-IEA;GO:0006857-IEA;GO:0016020-IEA;GO:0016021-IEA;GO:0022857-IEA	transmembrane transport-IEA;oligopeptide transport-IEA;membrane-IEA;integral component of membrane-IEA;transmembrane transporter activity-IEA	Biological Process-IEA;Biological Process-IEA;Cellular Component-IEA;Cellular Component-IEA;Molecular Function-IEA
KRA_DN71961_c2_g1	KOV_DN14870_c2_g2	putative S-adenosyl-L-methionine-dependent methyltransferase protein	1.6e-80	ref|XP_018842287.1|PREDICTED: probable methyltransferase PMT3 [Juglans regia]	GO:0016020-IEA;GO:0016021-IEA;GO:0016740-IEA;GO:0008168-IEA;GO:0032259-IEA	membrane-IEA;integral component of membrane-IEA;transferase activity-IEA;methyltransferase activity-IEA;methylation-IEA	Cellular Component-IEA;Cellular Component-IEA;Molecular Function-IEA;Molecular Function-IEA;Biological Process-IEA
KRA_DN72110_c1_g1	KOV_DN4455_c0_g1	xanthine dehydrogenase 1-like isoform X1	0	gb|KNA16760.1|hypothetical protein SOVF_086250 [Spinacia oleracea]/ref|XP_021862669.1|xanthine dehydrogenase 1-like isoform X1 [Spinacia oleracea]	GO:0005506-IEA;GO:0071949-IEA;GO:0046872-IEA;GO:0016491-IEA;GO:0050660-IEA;GO:0009055-IEA;GO:0055114-IEA;GO:0022900-IEA;GO:0051537-IEA;GO:0051536-IEA	iron ion binding-IEA;FAD binding-IEA;metal ion binding-IEA;oxidoreductase activity-IEA;flavin adenine dinucleotide binding-IEA;electron transfer activity-IEA;oxidation-reduction process-IEA;electron transport chain-IEA;2 iron, 2 sulfur cluster binding-IEA;iron-sulfur cluster binding-IEA	Molecular Function-IEA;Molecular Function-IEA;Molecular Function-IEA;Molecular Function-IEA;Molecular Function-IEA;Molecular Function-IEA;Biological Process-IEA;Biological Process-IEA;Molecular Function-IEA;Molecular Function-IEA
KRA_DN72242_c0_g1	KOV_DN8089_c0_g2	DEAD-box ATP-dependent RNA helicase 14	9.2e-42	gb|RRT55663.1|hypothetical protein B296_00036805 [Ensete ventricosum]	GO:0000166-IEA;GO:0003723-IEA;GO:0003723-IBA;GO:0003724-IEA;GO:0003724-IBA;GO:0016020-IEA;GO:0016021-IEA;GO:0004386-IEA;GO:0005524-IEA;GO:0016787-IEA;GO:0003676-IEA	nucleotide binding-IEA;RNA binding-IEA;RNA binding-IBA;RNA helicase activity-IEA;RNA helicase activity-IBA;membrane-IEA;integral component of membrane-IEA;helicase activity-IEA;ATP binding-IEA;hydrolase activity-IEA;nucleic acid binding-IEA	Molecular Function-IEA;Molecular Function-IEA;Molecular Function-IBA;Molecular Function-IEA;Molecular Function-IBA;Cellular Component-IEA;Cellular Component-IEA;Molecular Function-IEA;Molecular Function-IEA;Molecular Function-IEA;Molecular Function-IEA
KRA_DN72682_c4_g2	KOV_DN3628_c0_g1	alpha-aminoadipic semialdehyde synthase	8.4e-77	ref|XP_010687601.1|PREDICTED: alpha-aminoadipic semialdehyde synthase [Beta vulgaris subsp. vulgaris]/gb|KMT03434.1|hypothetical protein BVRB_8g191190 [Beta vulgaris subsp. vulgaris]	GO:0016491-IEA;GO:0016020-IEA;GO:0016021-IEA;GO:0055114-IEA	oxidoreductase activity-IEA;membrane-IEA;integral component of membrane-IEA;oxidation-reduction process-IEA	Molecular Function-IEA;Cellular Component-IEA;Cellular Component-IEA;Biological Process-IEA
KRA_DN72994_c4_g2	KOV_DN13405_c0_g1	pol protein	0	ref|XP_019106882.1|PREDICTED: uncharacterized protein LOC109135779 [Beta vulgaris subsp. vulgaris]	GO:0004190-IEA;GO:0005737-IEA;GO:0008270-IEA;GO:0006508-IEA;GO:0030163-IEA;GO:0015074-IEA;GO:0005524-IEA;GO:0016787-IEA;GO:0003676-IEA	aspartic-type endopeptidase activity-IEA;cytoplasm-IEA;zinc ion binding-IEA;proteolysis-IEA;protein catabolic process-IEA;DNA integration-IEA;ATP binding-IEA;hydrolase activity-IEA;nucleic acid binding-IEA	Molecular Function-IEA;Cellular Component-IEA;Molecular Function-IEA;Biological Process-IEA;Biological Process-IEA;Biological Process-IEA;Molecular Function-IEA;Molecular Function-IEA;Molecular Function-IEA
KRA_DN73170_c8_g1	KOV_DN817_c0_g1	putative ABC transporter C family member 15	0	ref|XP_010691965.1|PREDICTED: putative ABC transporter C family member 15 [Beta vulgaris subsp. vulgaris]	GO:0000166-IEA;GO:0042626-IEA;GO:0055085-IEA;GO:0016020-IEA;GO:0016021-IEA;GO:0005524-IEA;GO:0016887-IEA	nucleotide binding-IEA;ATPase-coupled transmembrane transporter activity-IEA;transmembrane transport-IEA;membrane-IEA;integral component of membrane-IEA;ATP binding-IEA;ATPase activity-IEA	Molecular Function-IEA;Molecular Function-IEA;Biological Process-IEA;Cellular Component-IEA;Cellular Component-IEA;Molecular Function-IEA;Molecular Function-IEA
KRA_DN73278_c10_g1	KOV_DN13584_c0_g1	nuclear pore complex protein NUP160-like isoform X1	0	gb|KNA07444.1|hypothetical protein SOVF_171860 isoform A [Spinacia oleracea]
KRA_DN9548_c0_g1	KOV_DN5281_c0_g1	calcium-binding protein PBP1-like	2.4e-48	ref|XP_021839036.1|calcium-binding protein PBP1-like [Spinacia oleracea]/gb|KNA06555.1|hypothetical protein SOVF_179950 [Spinacia oleracea]	GO:0005509-IEA	calcium ion binding-IEA	Molecular Function-IEA
